# Supplementary material for: Of puzzles and pavements: a quantitative exploration of leaf epidermal cell shape
Source: New Phytol. 2018 Oct 3;221(1):540–52. doi: 10.1111/nph.15461 (PMC6585845; doi:10.1111/nph.15461)
Supplement: Supplementary file 2 — Table S1 Data table with species information and mean morphometric values. [file NPH-221-540-s002.xlsx]

## Sheet: Information
New Phytologist Supporting Information Table 1
Article title: Of puzzles and pavements: a quantitative exploration of leaf epidermal cell shape
Authors: Róza V. Vöfély, Joseph Gallagher, Grace D. Pisano, Madelaine Bartlett and Siobhan A. Braybrook
Article acceptance date: 21 August 2018

## Sheet: Species and shape metrics
Table S1
Data table with species names, species names used in phylogenetic analyses, order, family, and major group. Sample identification code is included for reference to the Dryad dataset (doi:10.5061/dryad.g4q6pv3). Traditional morphometric means and standard deviations are provided per species (per leaf side, when available). NA, not available
Name_submitted	Accepted_name	Order	Matrix_name	Family	Sample Code	Major Group	Side	Log Mean Area (um3)	LogArea StDev	Mean Aspect Ratio	Aspect Ratio StDev	Log Mean Circularity	LogCirc StDev	Mean Solidity	Sol StDev	Leaf Log Area (mm3)	Leaf Aspect Ratio	Leaf Log Circularity	Leaf Solidity
Iris germanica 'Kharput'	Iris	Asparagales	NA	Iridaceae	3.01	monocots	ab	4.27677	0.426697	0.237057	0.0980655	1.56352	0.295788	0.905068	0.0389617	1.96666	0.0629939	1.01195	0.849119
Iris_Rainbow_Grand	Iris_japonica	Asparagales	Iris_japonica	Iridaceae	3.02	monocots	ab	4.22612	0.493287	0.238339	0.082461	1.56292	0.262933	0.885552	0.0460004	1.06897	0.0752228	1.30413	0.363789
Iris_Rainbow_Grand	Iris_japonica	Asparagales	Iris_japonica	Iridaceae	3.02	monocots	ab	4.43717	0.37159	0.0611763	0.0265923	2.08215	0.361479	0.835559	0.0430123	1.06897	0.0752228	1.30413	0.363789
Saxifraga_hostii_ssp_hostii	Saxifraga_hostii	Saxifragales	Saxifraga_hostii	Saxifragaceae	3.04	eudicots	ad	3.93077	0.46625	0.725676	0.111893	1.24719	0.0630343	0.942465	0.0244093	0.494311	0.153175	0.679338	0.833241
Saxifraga_hostii_ssp_hostii	Saxifraga_hostii	Saxifragales	Saxifraga_hostii	Saxifragaceae	3.04	eudicots	ab	3.70962	0.626962	0.495852	0.130627	1.39951	0.193561	0.843782	0.0695085	0.494311	0.153175	0.679338	0.833241
Trifolium_pannonicum	Trifolium_pannonicum	Fabales	Trifolium_pannonicum	Fabaceae	3.05	eudicots	ad	4.40576	0.492459	0.635879	0.175313	1.28556	0.133496	0.923173	0.0496668	0.258437	0.506423	0.184837	0.981037
Trifolium_pannonicum	Trifolium_pannonicum	Fabales	Trifolium_pannonicum	Fabaceae	3.05	eudicots	ab	4.44699	0.253673	0.676096	0.164944	1.32793	0.116588	0.886425	0.0352813	0.258437	0.506423	0.184837	0.981037
Astragalus_falcatus	Astragalus_falcatus	Fabales	Astragalus_penduliflorus	Fabaceae	3.06	eudicots	ad	4.56645	0.169139	0.693371	0.119479	1.3463	0.0699647	0.865476	0.0211975	0.271435	0.344507	0.273997	0.98318
Astragalus_falcatus	Astragalus_falcatus	Fabales	Astragalus_penduliflorus	Fabaceae	3.06	eudicots	ab	4.25418	0.691612	0.700981	0.108444	1.39431	0.0898131	0.815748	0.0331713	0.271435	0.344507	0.273997	0.98318
Ceratostigma_plumbaginoides	Ceratostigma_plumbaginoides	Caryophyllales	Ceratostigma_minus	Plumbaginaceae	3.07	eudicots	ab	3.53392	0.257594	0.62579	0.125109	1.36978	0.101477	0.833572	0.0437157	1.12402	0.600177	0.420024	0.900972
Ceratostigma_plumbaginoides	Ceratostigma_plumbaginoides	Caryophyllales	Ceratostigma_minus	Plumbaginaceae	3.07	eudicots	ad	3.47119	0.377	0.662835	0.156174	1.27498	0.240144	0.907806	0.0905497	1.12402	0.600177	0.420024	0.900972
Mentha_x_piperita	Mentha_x_piperita	Lamiales	Mentha_spicata	Lamiaceae	3.09	eudicots	ab	4.06954	0.264606	0.679238	0.115469	1.7148	0.074242	0.607887	0.0280146	0.120568	0.494404	0.190452	0.976411
Mentha_x_piperita	Mentha_x_piperita	Lamiales	Mentha_spicata	Lamiaceae	3.09	eudicots	ad	4.18479	0.52414	0.735549	0.112941	1.30404	0.268111	0.882133	0.0871426	0.120568	0.494404	0.190452	0.976411
Rhus_potaninii	Rhus_potaninii	Sapindales	Rhus_potaninii	Anacardiaceae	3.13	eudicots	ad	4.39327	0.139358	0.717569	0.116774	1.26482	0.08454	0.907467	0.0312774	1.1756	0.395077	0.275208	0.980637
Rhus_potaninii	Rhus_potaninii	Sapindales	Rhus_potaninii	Anacardiaceae	3.13	eudicots	ab	3.90397	0.252467	0.681893	0.135478	1.26458	0.0821263	0.926857	0.0328419	1.1756	0.395077	0.275208	0.980637
Rosa_x_damascena	Rosa_x_damascena	Rosales	Rosa_mollis	Rosaceae	3.15	eudicots	ad	3.85856	0.208756	0.711655	0.116825	1.25207	0.0688066	0.936107	0.0292535	0.928104	0.664268	0.312079	0.96009
Rosa_x_damascena	Rosa_x_damascena	Rosales	Rosa_mollis	Rosaceae	3.15	eudicots	ab	3.65328	0.305235	0.682974	0.142766	1.31732	0.182606	0.865755	0.0763508	0.928104	0.664268	0.312079	0.96009
Persicaria_polystachya	Persicaria_polystachya	Caryophyllales	Persicaria_virginiana	Polygonaceae	4.01	eudicots	ab	3.8547	0.278889	0.654505	0.165718	1.6749	0.167606	0.669192	0.0590151	2.07723	0.379395	0.388955	0.934472
Persicaria_polystachya	Persicaria_polystachya	Caryophyllales	Persicaria_virginiana	Polygonaceae	4.01	eudicots	ad	4.2513	0.28063	0.612913	0.145891	1.34436	0.212112	0.865515	0.0529085	2.07723	0.379395	0.388955	0.934472
Persicaria_affinis	Polygonum_affine	Caryophyllales	Polygonum_chinense	Polygonaceae	4.02	eudicots	ad	4.16584	0.273597	0.661392	0.107455	1.25964	0.0820431	0.935027	0.0331363	0.813198	0.158954	0.609498	0.92061
Persicaria_affinis	Polygonum_affine	Caryophyllales	Polygonum_chinense	Polygonaceae	4.02	eudicots	ab	4.16944	0.491435	0.613347	0.111875	1.35722	0.11292	0.842446	0.0469185	0.813198	0.158954	0.609498	0.92061
Persicaria_weyrichii	Persicaria_weyrichii	Caryophyllales	Persicaria_hydropiper	Polygonaceae	4.03	eudicots	ab	4.43491	0.600904	0.681578	0.155595	1.2489	0.187958	0.941935	0.0548203	1.76892	0.26127	0.515384	0.891534
Persicaria_weyrichii	Persicaria_weyrichii	Caryophyllales	Persicaria_hydropiper	Polygonaceae	4.03	eudicots	ad	4.07285	0.189572	0.619286	0.138992	1.41357	0.0893944	0.801706	0.0327342	1.76892	0.26127	0.515384	0.891534
Amaranthus_hybridus	Amaranthus_hybridus	Caryophyllales	Amaranthus_hybridus	Amaranthaceae	4.04	eudicots	ad	4.24444	0.355933	0.647922	0.158069	1.35284	0.171928	0.858397	0.0559777	1.53298	0.524363	0.202178	0.981207
Amaranthus_hybridus	Amaranthus_hybridus	Caryophyllales	Amaranthus_hybridus	Amaranthaceae	4.04	eudicots	ab	4.23381	0.319059	0.640097	0.129854	1.59817	0.18143	0.702057	0.0508115	1.53298	0.524363	0.202178	0.981207
Amaranthus_caudatus	Amaranthus_caudatus	Caryophyllales	Amaranthus_caudatus	Amaranthaceae	4.05	eudicots	ad	4.16015	0.252933	0.624701	0.130633	1.34535	0.106685	0.857145	0.0336579	1.55927	0.609515	0.15135	0.982245
Amaranthus_caudatus	Amaranthus_caudatus	Caryophyllales	Amaranthus_caudatus	Amaranthaceae	4.05	eudicots	ab	4.26803	0.255034	0.619836	0.112461	1.7753	0.156137	0.638473	0.0456457	1.55927	0.609515	0.15135	0.982245
Rumex_scutatus	Rumex_scutatus	Caryophyllales	Rumex_scutatus	Polygonaceae	4.06	eudicots	ab	4.0842	0.848849	0.65565	0.151791	1.59653	0.252083	0.670507	0.104035	1.22231	0.953839	0.363396	0.805524
Rumex_scutatus	Rumex_scutatus	Caryophyllales	Rumex_scutatus	Polygonaceae	4.06	eudicots	ad	4.23149	0.738525	0.682492	0.126243	1.42801	0.169777	0.777737	0.072489	1.22231	0.953839	0.363396	0.805524
Rumex_acetosella	Rumex_acetosella	Caryophyllales	Rumex_acetosella	Polygonaceae	4.07	eudicots	ab	3.71002	0.262931	0.571711	0.129035	1.46662	0.133736	0.745409	0.0538869	1.05622	0.384267	0.34156	0.921038
Rumex_acetosella	Rumex_acetosella	Caryophyllales	Rumex_acetosella	Polygonaceae	4.07	eudicots	ad	4.00231	0.441623	0.731827	0.121285	1.28325	0.23617	0.897655	0.108184	1.05622	0.384267	0.34156	0.921038
Oxalis_valdiviensis	Oxalis_valdiviensis	Oxalidales	Oxalis_valdiviensis	Oxalidaceae	4.09	eudicots	ab	4.10674	1.25876	0.747429	0.159238	1.27361	0.0899085	0.91085	0.023569	-0.0976593	0.968771	0.158873	0.943252
Oxalis_valdiviensis	Oxalis_valdiviensis	Oxalidales	Oxalis_valdiviensis	Oxalidaceae	4.09	eudicots	ad	4.05167	1.01757	0.724003	0.11256	1.31774	0.102984	0.876694	0.0329377	-0.0976593	0.968771	0.158873	0.943252
Oxyria_digyna	Oxyria_digyna	Caryophyllales	Oxyria_digyna	Polygonaceae	4.10	eudicots	ad	4.49853	0.766727	0.593397	0.148464	1.3873	0.200599	0.831085	0.0859149	1.17208	0.953331	0.183895	0.950727
Oxyria_digyna	Oxyria_digyna	Caryophyllales	Oxyria_digyna	Polygonaceae	4.10	eudicots	ab	4.43296	0.591566	0.58762	0.163103	1.58149	0.277961	0.70373	0.0876006	1.17208	0.953331	0.183895	0.950727
Erysimum_scoparium	Erysimum_scoparium	Brassicales	Erysimum_asperum	Brassicaceae	4.11	eudicots	ab	3.97732	0.353261	0.66638	0.171568	1.41327	0.158144	0.796161	0.0572902	0.433912	0.122598	0.81662	0.661465
Erysimum_scoparium	Erysimum_scoparium	Brassicales	Erysimum_asperum	Brassicaceae	4.11	eudicots	ad	4.16243	0.432905	0.616538	0.174736	1.31827	0.222274	0.885381	0.0900449	0.433912	0.122598	0.81662	0.661465
Sisymbrium_austriaticum	Sisymbrium_austriacum	Brassicales	Sisymbrium_austriacum	Brassicaceae	4.14	eudicots	ad	3.93649	1.20611	0.632339	0.183055	1.46906	0.320315	0.752489	0.110669	0.382797	0.508776	0.255104	0.94284
Sisymbrium_austriaticum	Sisymbrium_austriacum	Brassicales	Sisymbrium_austriacum	Brassicaceae	4.14	eudicots	ab	3.60393	0.83295	0.685578	0.152046	1.38099	0.192684	0.80286	0.0727744	0.382797	0.508776	0.255104	0.94284
Paeonia_tenuifolia	Paeonia_tenuifolia	Saxifragales	Paeonia_tenuifolia	Paeoniaceae	4.15	eudicots	ab	4.44618	0.176147	0.63798	0.127544	1.63319	0.11365	0.725205	0.0208984	0.930559	0.220576	0.506085	0.940759
Paeonia_tenuifolia	Paeonia_tenuifolia	Saxifragales	Paeonia_tenuifolia	Paeoniaceae	4.15	eudicots	ad	4.10493	0.241118	0.730073	0.0982541	1.54429	0.194696	0.739777	0.0516706	0.930559	0.220576	0.506085	0.940759
Anemone_canadensis	Anemone_canadensis	Ranunculales	Anemone_canadensis	Ranunculaceae	4.16	eudicots	ad	4.38256	0.203346	0.656226	0.149032	1.30612	0.116322	0.895002	0.0450277	1.0644	0.476794	0.540932	0.859529
Anemone_canadensis	Anemone_canadensis	Ranunculales	Anemone_canadensis	Ranunculaceae	4.16	eudicots	ab	4.33783	0.348032	0.645168	0.138109	1.5427	0.178251	0.747083	0.0431585	1.0644	0.476794	0.540932	0.859529
Aconitum_carmichaelii_var._arendsi	Aconitum_carmichaelii	Ranunculales	Aconitum_carmichaelii	Ranunculaceae	4.17	eudicots	ab	4.13194	0.260771	0.660434	0.114806	1.52526	0.122975	0.766014	0.028438	1.292	0.533891	0.490794	0.853459
Aconitum_carmichaelii_var._arendsi	Aconitum_carmichaelii	Ranunculales	Aconitum_carmichaelii	Ranunculaceae	4.17	eudicots	ad	4.34668	0.615079	0.693187	0.162853	1.37999	0.316798	0.841641	0.0915478	1.292	0.533891	0.490794	0.853459
Helleborus_orientalis_ssp_orientalis	Helleborus_orientalis	Ranunculales	Helleborus_orientalis	Ranunculaceae	4.18	eudicots	ab	4.52282	0.201823	0.708135	0.111522	1.44301	0.124082	0.80731	0.0267122	1.32053	0.369002	0.418605	0.955509
Helleborus_orientalis_ssp_orientalis	Helleborus_orientalis	Ranunculales	Helleborus_orientalis	Ranunculaceae	4.18	eudicots	ad	4.71934	0.408814	0.730532	0.11349	1.45376	0.163798	0.816725	0.0372132	1.32053	0.369002	0.418605	0.955509
Malva_sylvestris	Malva_sylvestris	Malvales	Malva_sylvestris	Malvaceae	4.19	eudicots	ad	3.74412	0.700932	0.672602	0.139	1.39202	0.154776	0.81518	0.0536702	0.575897	0.943636	0.259166	0.907123
Malva_sylvestris	Malva_sylvestris	Malvales	Malva_sylvestris	Malvaceae	4.19	eudicots	ab	3.63976	0.442	0.662242	0.153184	1.51777	0.246558	0.688169	0.108713	0.575897	0.943636	0.259166	0.907123
Beta_trigyna	Beta_trigyna	Caryophyllales	Beta_trigyna	Amaranthaceae	4.21	eudicots	ab	4.16209	0.354725	0.647938	0.137556	1.47004	0.140781	0.773771	0.0567625	1.83565	0.719631	0.211929	0.96344
Beta_trigyna	Beta_trigyna	Caryophyllales	Beta_trigyna	Amaranthaceae	4.21	eudicots	ad	4.24668	0.29026	0.72924	0.163377	1.31199	0.210619	0.879893	0.0661655	1.83565	0.719631	0.211929	0.96344
Beta_vulgaris_ssp._vulgaris	Beta_vulgaris	Caryophyllales	Beta_vulgaris	Amaranthaceae	4.22	eudicots	ad	4.0519	0.287381	0.668193	0.118855	1.31717	0.122745	0.870508	0.0492285	1.62361	0.547854	0.238709	0.951922
Beta_vulgaris_ssp._vulgaris	Beta_vulgaris	Caryophyllales	Beta_vulgaris	Amaranthaceae	4.22	eudicots	ab	3.92753	0.425723	0.662931	0.14637	1.34407	0.159597	0.850143	0.0684386	1.62361	0.547854	0.238709	0.951922
Chenopodium_bonus-henricus	Chenopodium_bonus-henricus	Caryophyllales	Chenopodium_rubrum	Amaranthaceae	4.24	eudicots	ab	4.0573	0.248255	0.611306	0.139586	1.58405	0.156072	0.709263	0.0498659	1.67129	0.719246	0.331491	0.842822
Chenopodium_bonus-henricus	Chenopodium_bonus-henricus	Caryophyllales	Chenopodium_rubrum	Amaranthaceae	4.24	eudicots	ad	4.08821	0.402778	0.590099	0.162047	1.35066	0.280726	0.873265	0.0645229	1.67129	0.719246	0.331491	0.842822
Capsicum_annuum_'Etna'	Capsicum_annuum	Solanales	Capsicum_annuum	Solanaceae	5.01	eudicots	ad	4.06849	0.307407	0.629076	0.145377	1.40129	0.151252	0.800607	0.0543437	0.780274	0.53186	0.192399	0.964459
Capsicum_annuum_'Etna'	Capsicum_annuum	Solanales	Capsicum_annuum	Solanaceae	5.01	eudicots	ab	3.86295	0.444526	0.639421	0.104653	1.5414	0.164811	0.696204	0.0561143	0.780274	0.53186	0.192399	0.964459
Capsicum_annuum_'Mohawk'	Capsicum_annuum	Solanales		Solanaceae	5.02	eudicots	ad	4.76244	0.549714	0.64547	0.12589	1.35493	0.176733	0.857031	0.0626099	0.811391	0.709768	0.127607	0.988275
Capsicum_annuum_'Mohawk'	Capsicum_annuum	Solanales		Solanaceae	5.02	eudicots	ab	4.37243	0.635425	0.64357	0.136909	1.58789	0.242328	0.711311	0.04659	0.811391	0.709768	0.127607	0.988275
Salpichroa_origanifolia	Physalis_origanifolia	Solanales	Physalis_angulata	Solanaceae	5.04	eudicots	ad	4.84359	0.859242	0.665138	0.124486	1.45747	0.147969	0.782443	0.0480064	1.08467	0.776423	0.121681	0.987557
Salpichroa_origanifolia	Physalis_origanifolia	Solanales	Physalis_angulata	Solanaceae	5.04	eudicots	ab	4.80565	0.855208	0.62719	0.157651	1.46425	0.14017	0.779065	0.0476774	1.08467	0.776423	0.121681	0.987557
Centaurea_dealbata	Centaurea_cineraria	Asterales	Centaurea_aspera	Asteraceae	5.07	eudicots	ad	3.87668	0.365726	0.626348	0.13038	1.32234	0.168567	0.881048	0.0653695	0.212395	0.435914	0.527746	0.703202
Centaurea_dealbata	Centaurea_cineraria	Asterales	Centaurea_aspera	Asteraceae	5.07	eudicots	ab	3.92269	0.48952	0.653033	0.153394	1.39235	0.203842	0.81761	0.0669122	0.212395	0.435914	0.527746	0.703202
Campanula_poscharskyana	Campanula_poscharskyana	Asterales	Campanula_medium	Campanulaceae	5.08	eudicots	ab	3.91385	0.261328	0.674085	0.127839	1.43156	0.0830593	0.790434	0.0334982	0.814496	0.654484	0.511929	0.904448
Campanula_poscharskyana	Campanula_poscharskyana	Asterales	Campanula_medium	Campanulaceae	5.08	eudicots	ad	4.4155	0.521887	0.734952	0.169006	1.25031	0.217371	0.928073	0.0778474	0.814496	0.654484	0.511929	0.904448
Campanula_fenestrellata	Campanula_fenestrellata	Asterales	Campanula_ramulosa	Campanulaceae	5.09	eudicots	ad	4.18427	0.696452	0.718072	0.142361	1.28026	0.152519	0.903471	0.0673406	1.0298	1.0147	0.388362	0.857622
Campanula_fenestrellata	Campanula_fenestrellata	Asterales	Campanula_ramulosa	Campanulaceae	5.09	eudicots	ab	3.94636	0.39135	0.653547	0.145436	1.40276	0.149277	0.799168	0.0651082	1.0298	1.0147	0.388362	0.857622
Symphytum_caucasium_x_S._orientale	Symphytum_caucasicum	Boraginales	Symphytum_brachycalyx	Boraginaceae	5.11	eudicots	ab	3.92969	0.350957	0.717073	0.143738	1.62306	0.174538	0.686247	0.0522407	1.85825	0.540105	0.220386	0.971948
Symphytum_caucasium_x_S._orientale	Symphytum_caucasicum	Boraginales	Symphytum_brachycalyx	Boraginaceae	5.11	eudicots	ad	4.36257	0.600947	0.625975	0.130664	1.39361	0.305152	0.831321	0.0654786	1.85825	0.540105	0.220386	0.971948
Symphytum_grandiflorum	Symphytum_grandiflorum	Boraginales	Symphytum_bulbosum	Boraginaceae	5.12	eudicots	ab	4.37404	0.219821	0.668526	0.143475	1.50878	0.11062	0.736833	0.0401672	1.23687	0.78286	0.102314	0.986634
Symphytum_grandiflorum	Symphytum_grandiflorum	Boraginales	Symphytum_bulbosum	Boraginaceae	5.12	eudicots	ad	4.40105	0.632847	0.669264	0.146835	1.25997	0.23617	0.93646	0.0664384	1.23687	0.78286	0.102314	0.986634
Berkheya_purpurea	Berkheya_purpurea	Asterales	Berkheya_setifera	Asteraceae	5.13	eudicots	ad	4.36043	0.297638	0.635015	0.120209	1.40093	0.122223	0.832361	0.0328553	1.38166	0.243302	1.36942	0.651059
Berkheya_purpurea	Berkheya_purpurea	Asterales	Berkheya_setifera	Asteraceae	5.13	eudicots	ab	4.0719	0.344697	0.692028	0.128179	1.50969	0.171326	0.772437	0.0395619	1.38166	0.243302	1.36942	0.651059
Cephalaria_flava	Cephalaria_flava	Dipsacales	Cephalaria_microcephala	Caprifoliaceae	5.15	eudicots	ad	4.42991	0.432077	0.718266	0.129799	1.36506	0.145409	0.837977	0.0500086	0.257146	0.450856	0.379574	0.917882
Cephalaria_flava	Cephalaria_flava	Dipsacales	Cephalaria_microcephala	Caprifoliaceae	5.15	eudicots	ab	4.31743	0.51451	0.652364	0.145984	1.623	0.193941	0.686429	0.068593	0.257146	0.450856	0.379574	0.917882
Jasione_heldreichii	Jasione_heldreichii	Asterales	Jasione_heldreichii	Campanulaceae	5.16	eudicots	ad	4.58656	0.300866	0.734788	0.106744	1.57509	0.202281	0.738287	0.0529619	0.153096	0.122551	0.748393	0.861968
Jasione_heldreichii	Jasione_heldreichii	Asterales	Jasione_heldreichii	Campanulaceae	5.16	eudicots	ab	4.38986	0.329491	0.762883	0.123482	1.60221	0.234537	0.721012	0.0582667	0.153096	0.122551	0.748393	0.861968
Borago_officinalis	Borago_officinalis	Boraginales	Borago_officinalis	Boraginaceae	5.17	eudicots	ab	4.0772	0.552294	0.656104	0.123291	1.44524	0.188141	0.785796	0.0627592	1.18205	0.448639	0.319677	0.949643
Borago_officinalis	Borago_officinalis	Boraginales	Borago_officinalis	Boraginaceae	5.17	eudicots	ad	4.12669	0.545371	0.584393	0.128425	1.36344	0.148345	0.847432	0.0444068	1.18205	0.448639	0.319677	0.949643
Anchusa_officinalis	Anchusa_officinalis	Boraginales	Anchusa_officinalis	Boraginaceae	5.18	eudicots	ab	4.30095	0.326469	0.695075	0.120457	1.63909	0.12902	0.7066	0.0298191	1.145	0.397553	0.392392	0.924552
Anchusa_officinalis	Anchusa_officinalis	Boraginales	Anchusa_officinalis	Boraginaceae	5.18	eudicots	ad	4.38494	0.380743	0.69001	0.13592	1.49533	0.239896	0.788453	0.0593723	1.145	0.397553	0.392392	0.924552
Succisella_inflexa	Succisella_inflexa	Dipsacales	Succisella_inflexa	Caprifoliaceae	5.20	eudicots	ad	3.79608	0.482508	0.668869	0.139181	1.33346	0.225149	0.856881	0.104572	1.39961	0.184706	0.556115	0.952672
Succisella_inflexa	Succisella_inflexa	Dipsacales	Succisella_inflexa	Caprifoliaceae	5.20	eudicots	ab	3.64785	0.47124	0.682304	0.146252	1.38721	0.17981	0.793985	0.0727781	1.39961	0.184706	0.556115	0.952672
Picris_echioides	Helminthotheca_echioides	Asterales	Helminthotheca_echioides	Asteraceae	5.21	eudicots	ab	4.00221	0.192903	0.60842	0.155971	1.36258	0.109779	0.849818	0.0400953	1.27424	0.217284	0.523296	0.936665
Picris_echioides	Helminthotheca_echioides	Asterales	Helminthotheca_echioides	Asteraceae	5.21	eudicots	ad	3.90574	0.260338	0.70099	0.132918	1.27887	0.118199	0.906832	0.0468942	1.27424	0.217284	0.523296	0.936665
Scarzonera_hispanica	Scorzonera_hispanica	Asterales	Scorzonera_hispanica	Asteraceae	5.22	eudicots	ad	3.68109	0.331008	0.620313	0.169782	1.33153	0.203383	0.873853	0.0681403	1.50576	0.300573	0.493694	0.870699
Scarzonera_hispanica	Scorzonera_hispanica	Asterales	Scorzonera_hispanica	Asteraceae	5.22	eudicots	ab	3.69046	0.318163	0.687562	0.134287	1.35678	0.173228	0.843325	0.0563429	1.50576	0.300573	0.493694	0.870699
Scabiosa_olgae	Scabiosa_olgae	Dipsacales	Scabiosa_columbaria	Caprifoliaceae	5.23	eudicots	ad	4.31335	0.258849	0.693103	0.14518	1.26982	0.136902	0.921764	0.0495075	1.03342	0.517385	0.214523	0.954653
Scabiosa_olgae	Scabiosa_olgae	Dipsacales	Scabiosa_columbaria	Caprifoliaceae	5.23	eudicots	ab	4.30667	0.309544	0.721295	0.134554	1.26331	0.136179	0.920181	0.0478129	1.03342	0.517385	0.214523	0.954653
Bupleurum_fruticosum	Bupleurum_fruticosum	Apiales	Bupleurum_fruticosum	Apiaceae	6.03	eudicots	ad	4.00897	0.22109	0.763138	0.119937	1.24051	0.0949705	0.933945	0.0463407	1.02558	0.263412	0.346226	0.988853
Bupleurum_fruticosum	Bupleurum_fruticosum	Apiales	Bupleurum_fruticosum	Apiaceae	6.03	eudicots	ab	3.89122	0.332541	0.691843	0.160606	1.32053	0.192539	0.868659	0.0628106	1.02558	0.263412	0.346226	0.988853
Myrrhis_odorata	Myrrhis_odorata	Apiales	Myrrhis_odorata	Apiaceae	6.04	eudicots	ad	4.19786	0.269681	0.65804	0.112213	1.46017	0.156015	0.770938	0.0438327	0.562843	0.644562	1.22529	0.754373
Myrrhis_odorata	Myrrhis_odorata	Apiales	Myrrhis_odorata	Apiaceae	6.04	eudicots	ab	3.90534	0.442713	0.663181	0.132478	1.5893	0.233123	0.697717	0.0549614	0.562843	0.644562	1.22529	0.754373
Eryngium_agavifolium	Eryngium_agavifolium	Apiales	Eryngium_agavifolium	Apiaceae	6.05	eudicots	ad	3.79363	0.270389	0.67258	0.129336	1.28073	0.162146	0.906827	0.0745101	1.52977	0.182954	1.44129	0.719642
Eryngium_agavifolium	Eryngium_agavifolium	Apiales	Eryngium_agavifolium	Apiaceae	6.05	eudicots	ab	3.79529	0.363629	0.617736	0.167698	1.33296	0.1949	0.875705	0.0777439	1.52977	0.182954	1.44129	0.719642
Eryngium_bourgatii	Eryngium_bourgatii	Apiales	Eryngium_bourgatii	Apiaceae	6.06	eudicots	ad	3.79552	0.384079	0.74264	0.13644	1.309	0.188515	0.862708	0.0897251	0.429241	0.710084	0.931341	0.460322
Eryngium_bourgatii	Eryngium_bourgatii	Apiales	Eryngium_bourgatii	Apiaceae	6.06	eudicots	ab	3.74806	0.490874	0.652329	0.110229	1.36143	0.160622	0.809716	0.0790649	0.429241	0.710084	0.931341	0.460322
Pastinaca_sativa_'Tender_and_true'	Pastinaca_sativa	Apiales	Pastinaca_sativa	Apiaceae	6.07	eudicots	ad	4.36148	0.366068	0.68311	0.125432	1.37318	0.187291	0.839236	0.062829	1.61525	0.729461	0.530849	0.837142
Pastinaca_sativa_'Tender_and_true'	Pastinaca_sativa	Apiales	Pastinaca_sativa	Apiaceae	6.07	eudicots	ab	4.03511	0.376247	0.673978	0.135092	1.7024	0.222549	0.630141	0.0545363	1.61525	0.729461	0.530849	0.837142
Medicago_sativa	Medicago_sativa	Fabales	Medicago_sativa	Fabaceae	6.09	eudicots	ab	4.16408	0.339245	0.583979	0.129981	1.44086	0.17774	0.826209	0.0473035	-0.177857	0.417396	0.252794	0.966141
Medicago_sativa	Medicago_sativa	Fabales	Medicago_sativa	Fabaceae	6.09	eudicots	ad	4.01807	0.353677	0.593586	0.149586	1.38307	0.132889	0.852097	0.0277174	-0.177857	0.417396	0.252794	0.966141
Dorycinum_rectum	Dorycnium_rectum	Fabales	Dorycnium_rectum	Fabaceae	6.10	eudicots	ad	3.94822	0.206915	0.691705	0.124509	1.25496	0.0663199	0.930994	0.0254828	0.59968	0.446812	0.240504	0.982866
Dorycinum_rectum	Dorycnium_rectum	Fabales	Dorycnium_rectum	Fabaceae	6.10	eudicots	ab	4.01812	0.301512	0.725288	0.10597	1.37497	0.119769	0.85024	0.0339759	0.59968	0.446812	0.240504	0.982866
Fuchsia_magellanica_var._molinae	Fuchsia_magellanica	Myrtales	Fuchsia_magellanica	Onagraceae	6.11	eudicots	ad	4.18596	0.202973	0.616889	0.147592	1.33635	0.135799	0.868429	0.0397093	0.809744	0.448875	0.240349	0.955144
Fuchsia_magellanica_var._molinae	Fuchsia_magellanica	Myrtales	Fuchsia_magellanica	Onagraceae	6.11	eudicots	ab	4.05989	0.259781	0.686416	0.100689	1.73112	0.196557	0.644114	0.0456119	0.809744	0.448875	0.240349	0.955144
Geum_triflorum_'Purple_Avens'	Geum_triflorum	Rosales	Geum_triflorum	Rosaceae	6.12	eudicots	ab	3.879	0.334335	0.579029	0.126525	1.45715	0.148124	0.790964	0.0501058	1.8419	0.963614	0.517469	0.893882
Geum_triflorum_'Purple_Avens'	Geum_triflorum	Rosales	Geum_triflorum	Rosaceae	6.12	eudicots	ad	3.82992	0.33144	0.683527	0.130343	1.27853	0.16465	0.912241	0.0373465	1.8419	0.963614	0.517469	0.893882
Oenothera_stricta	Oenothera_stricta	Myrtales	Oenothera_speciosa	Onagraceae	6.13	eudicots	ab	4.3154	0.321	0.657323	0.164995	1.59897	0.226597	0.718249	0.0692404	0.643721	0.200534	0.60488	0.858298
Oenothera_stricta	Oenothera_stricta	Myrtales	Oenothera_speciosa	Onagraceae	6.13	eudicots	ad	4.35758	0.310996	0.672391	0.118289	1.53199	0.197765	0.759028	0.0537472	0.643721	0.200534	0.60488	0.858298
Saxifraga_canaliculata	Saxifraga_canaliculata	Saxifragales	Saxifraga_canaliculata	Saxifragaceae	6.14	eudicots	ad	4.22808	0.387061	0.540515	0.138754	1.36223	0.143053	0.858081	0.058768	-0.357652	0.497451	0.709192	0.611895
Saxifraga_canaliculata	Saxifraga_canaliculata	Saxifragales	Saxifraga_canaliculata	Saxifragaceae	6.14	eudicots	ab	4.16912	0.300682	0.465634	0.105005	1.37658	0.182847	0.882913	0.0621534	-0.357652	0.497451	0.709192	0.611895
Bergenia_purpurascens	Bergenia_purpurascens	Saxifragales	Bergenia_crassifolia	Saxifragaceae	6.15	eudicots	ad	4.23006	0.227175	0.722612	0.147617	1.23653	0.0801321	0.947627	0.0344242	2.04285	0.577647	0.1659	0.988642
Bergenia_purpurascens	Bergenia_purpurascens	Saxifragales	Bergenia_crassifolia	Saxifragaceae	6.15	eudicots	ab	4.1056	0.330017	0.563993	0.150777	1.33961	0.171909	0.876631	0.0726131	2.04285	0.577647	0.1659	0.988642
Centrathus_ruber	Centranthus_ruber	Dipsacales	Centranthus_ruber	Caprifoliaceae	6.16	eudicots	ad	4.06072	0.404191	0.602896	0.133335	1.31682	0.133635	0.889198	0.0517611	0.572695	0.201755	0.557576	0.906489
Centrathus_ruber	Centranthus_ruber	Dipsacales	Centranthus_ruber	Caprifoliaceae	6.16	eudicots	ab	4.02477	0.358822	0.687342	0.131004	1.47085	0.26007	0.778125	0.0737593	0.572695	0.201755	0.557576	0.906489
Haloragis_erecta	Haloragis_erecta	Saxifragales	Haloragis_erecta	Haloragaceae	6.17	eudicots	ad	3.91738	0.196854	0.70311	0.151844	1.26471	0.125914	0.928343	0.0381084	0.67522	0.494323	0.547094	0.883372
Haloragis_erecta	Haloragis_erecta	Saxifragales	Haloragis_erecta	Haloragaceae	6.17	eudicots	ab	3.70835	0.262632	0.4681	0.143183	1.46185	0.253709	0.796044	0.107916	0.67522	0.494323	0.547094	0.883372
Galium_rubioides	Galium_rubioides	Gentianales	Galium_rubioides	Rubiaceae	6.19	eudicots	ad	4.06681	0.192999	0.766649	0.129457	1.45174	0.106509	0.801811	0.0204152	0.459099	0.213532	0.454371	0.947958
Galium_rubioides	Galium_rubioides	Gentianales	Galium_rubioides	Rubiaceae	6.19	eudicots	ab	3.8909	0.88918	0.639703	0.164813	1.59006	0.178666	0.685661	0.0746333	0.459099	0.213532	0.454371	0.947958
Rubia_tinctorum	Rubia_tinctorum	Gentianales	Rubia_tinctorum	Rubiaceae	6.20	eudicots	ad	3.76191	0.639216	0.593088	0.136727	1.50792	0.192982	0.740956	0.0837725	0.52266	0.217611	0.47792	0.933372
Rubia_tinctorum	Rubia_tinctorum	Gentianales	Rubia_tinctorum	Rubiaceae	6.20	eudicots	ab	3.80627	0.774707	0.597553	0.14326	1.54854	0.175478	0.704531	0.0891121	0.52266	0.217611	0.47792	0.933372
Galium_odoratum	Galium_odoratum	Gentianales	Galium_odoratum	Rubiaceae	6.21	eudicots	ab	4.10564	0.210664	0.641492	0.155152	1.67594	0.141504	0.65	0.03064	0.0971207	0.308273	0.35741	0.931451
Galium_odoratum	Galium_odoratum	Gentianales	Galium_odoratum	Rubiaceae	6.21	eudicots	ad	4.30272	0.908339	0.702746	0.143291	1.50123	0.303974	0.772108	0.0663375	0.0971207	0.308273	0.35741	0.931451
Heimia_myrthifolia	Heimia_myrtifolia	Myrtales	Heimia_myrtifolia	Lythraceae	6.22	eudicots	ad	3.94649	0.284042	0.668098	0.122271	1.25935	0.106532	0.931968	0.0373427	0.228116	0.220629	0.494749	0.962886
Heimia_myrthifolia	Heimia_myrtifolia	Myrtales	Heimia_myrtifolia	Lythraceae	6.22	eudicots	ab	3.69696	0.321051	0.678527	0.135561	1.40749	0.164652	0.800304	0.0656542	0.228116	0.220629	0.494749	0.962886
Cuphea_ignea	Cuphea_ignea	Myrtales	Cuphea_ignea	Lythraceae	6.23	eudicots	ad	3.74566	0.162823	0.67586	0.102835	1.36187	0.189489	0.836674	0.0660995	0.663426	0.352675	0.285572	0.98172
Cuphea_ignea	Cuphea_ignea	Myrtales	Cuphea_ignea	Lythraceae	6.23	eudicots	ab	4.10573	0.342872	0.734295	0.177678	1.64327	0.143532	0.685547	0.0522501	0.663426	0.352675	0.285572	0.98172
Danae_racemosa	Danae_racemosa	Asparagales	Danae_racemosa	Asparagaceae	7.01	monocots	ab	4.0303	0.314286	0.444495	0.0937321	1.38341	0.201683	0.867758	0.0529884	0.896906	0.229754	0.446212	0.954432
Danae_racemosa	Danae_racemosa	Asparagales	Danae_racemosa	Asparagaceae	7.01	monocots	ad	4.31701	0.504673	0.330365	0.108688	1.42139	0.185197	0.915639	0.05878	0.896906	0.229754	0.446212	0.954432
Sternbergia_lutea	Sternbergia_lutea	Asparagales	Sternbergia_lutea	Amaryllidaceae	7.02	monocots	ad	4.40215	0.344331	0.147427	0.0343796	1.69792	0.207078	0.88889	0.0475852	0.974656	0.115674	1.01837	0.454691
Sternbergia_lutea	Sternbergia_lutea	Asparagales	Sternbergia_lutea	Amaryllidaceae	7.02	monocots	ab	4.34723	0.552994	0.13667	0.0890299	1.79661	0.396409	0.874036	0.048437	0.974656	0.115674	1.01837	0.454691
Tricyrtis_hirta	Tricyrtis_hirta	Liliales	Tricyrtis_latifolia	Liliaceae	7.04	monocots	ab	4.10152	0.200009	0.67747	0.170998	1.48159	0.135261	0.763196	0.0417805	1.34045	0.34985	0.364419	0.940755
Tricyrtis_hirta	Tricyrtis_hirta	Liliales	Tricyrtis_latifolia	Liliaceae	7.04	monocots	ad	4.25489	0.252529	0.670703	0.161925	1.29388	0.156131	0.895116	0.0475331	1.34045	0.34985	0.364419	0.940755
Amaryllis_belladonna	Amaryllis_belladonna	Asparagales	Amaryllis_belladonna	Amaryllidaceae	7.05	monocots	ab	4.46307	0.240428	0.288019	0.074925	1.51905	0.230866	0.858576	0.0576335	1.03513	0.190221	0.44407	0.956306
Amaryllis_belladonna	Amaryllis_belladonna	Asparagales	Amaryllis_belladonna	Amaryllidaceae	7.05	monocots	ad	4.49004	0.354064	0.279817	0.117608	1.50457	0.302195	0.856125	0.0563829	1.03513	0.190221	0.44407	0.956306
Ruscus_aculeatus	Ruscus_aculeatus	Asparagales	Ruscus_aculeatus	Asparagaceae	7.06	monocots	ab	4.08166	0.369951	0.565161	0.166441	1.31355	0.214316	0.909697	0.0666512	-0.105323	0.565475	0.196241	0.949672
Ruscus_aculeatus	Ruscus_aculeatus	Asparagales	Ruscus_aculeatus	Asparagaceae	7.06	monocots	ad	4.04527	0.274073	0.501303	0.132102	1.37375	0.166176	0.870105	0.0567171	-0.105323	0.565475	0.196241	0.949672
Kniphofia_caulescens	Kniphofia_caulescens	Asparagales	Kniphofia_uvaria	Xanthorrhoeaceae	7.10	monocots	ad	4.51596	0.193013	0.123404	0.0352894	1.80733	0.263437	0.839687	0.0380075	2.07997	0.172392	1.0459	0.319472
Kniphofia_caulescens	Kniphofia_caulescens	Asparagales	Kniphofia_uvaria	Xanthorrhoeaceae	7.10	monocots	ab	4.38534	0.208848	0.159753	0.0393105	1.70147	0.231619	0.83973	0.051541	2.07997	0.172392	1.0459	0.319472
Crocus_sativus	Crocus_sativus	Asparagales	Crocus_sativus	Iridaceae	7.12	monocots	ab	4.13995	0.325106	0.130515	0.0325724	1.73153	0.25337	0.86746	0.0476065	NA	NA	NA	NA
Crocus_sativus	Crocus_sativus	Asparagales	Crocus_sativus	Iridaceae	7.12	monocots	ad	4.2363	0.374377	0.123335	0.0340257	1.77836	0.228553	0.84563	0.0530175	NA	NA	NA	NA
Leucojum_aestivum	Leucojum_aestivum	Asparagales	Leucojum_aestivum	Amaryllidaceae	7.13	monocots	ad	4.30071	0.242155	0.787044	0.107096	1.23328	0.0512751	0.93942	0.0230514	0.805899	0.108591	0.67724	0.944225
Leucojum_aestivum	Leucojum_aestivum	Asparagales	Leucojum_aestivum	Amaryllidaceae	7.13	monocots	ab	3.93486	0.300198	0.586026	0.152194	1.32749	0.224756	0.878497	0.086412	0.805899	0.108591	0.67724	0.944225
Rohdea_japonica	Rohdea_japonica	Asparagales	Rohdea_japonica	Asparagaceae	7.15	monocots	ad	4.14545	0.218795	0.585003	0.166518	1.28603	0.128985	0.929198	0.0306528	1.9555	0.349621	0.296559	0.991033
Rohdea_japonica	Rohdea_japonica	Asparagales	Rohdea_japonica	Asparagaceae	7.15	monocots	ab	4.09142	0.262585	0.544915	0.125767	1.31133	0.150779	0.910109	0.04858	1.9555	0.349621	0.296559	0.991033
Yucca_gloriosa	Yucca_gloriosa	Asparagales	Yucca_filamentosa	Asparagaceae	7.17	monocots	ad	3.84989	0.308017	0.69605	0.138709	1.24532	0.0811166	0.953334	0.0232745	1.93927	0.130257	0.678182	0.944957
Yucca_gloriosa	Yucca_gloriosa	Asparagales	Yucca_filamentosa	Asparagaceae	7.17	monocots	ab	3.81773	0.319516	0.679202	0.138317	1.25578	0.103369	0.949386	0.024503	1.93927	0.130257	0.678182	0.944957
Tradescantia_virginiana	Tradescantia_virginiana	Commelinales	Tradescantia_ohiensis	Commelinaceae	7.20	monocots	ab	4.28037	0.973723	0.56845	0.153305	1.37661	0.148522	0.825225	0.0619441	1.3523	0.0853561	0.829381	0.974415
Tradescantia_virginiana	Tradescantia_virginiana	Commelinales	Tradescantia_ohiensis	Commelinaceae	7.20	monocots	ad	4.34449	0.859916	0.611251	0.147088	1.32803	0.1794	0.868167	0.0830178	1.3523	0.0853561	0.829381	0.974415
Smilax_bona-nox_'Cantab'	Smilax_bona-nox	Liliales	Smilax_bona_nox	Smilacaceae	7.22	monocots	ab	4.34604	0.186141	0.594264	0.144795	1.48461	0.158947	0.782887	0.0300685	1.5347	0.802744	0.287868	0.93218
Smilax_bona-nox_'Cantab'	Smilax_bona-nox	Liliales	Smilax_bona_nox	Smilacaceae	7.22	monocots	ad	4.69806	0.280277	0.687671	0.147397	1.59751	0.225297	0.744122	0.0558634	1.5347	0.802744	0.287868	0.93218
Alstroemeria_aurea	Alstroemeria_aurea	Liliales	Alstroemeria_aurea	Alstroemeriaceae	7.23	monocots	ab	4.74684	0.256797	0.608521	0.0914299	1.70954	0.220275	0.709272	0.0346404	0.788174	0.191002	0.521738	0.94779
Alstroemeria_aurea	Alstroemeria_aurea	Liliales	Alstroemeria_aurea	Alstroemeriaceae	7.23	monocots	ad	4.8128	0.375623	0.274031	0.152201	1.60033	0.260463	0.806672	0.0477549	0.788174	0.191002	0.521738	0.94779
Hemerocallis_fulva	Hemerocallis_fulva	Asparagales	Hemerocallis_fulva	Xanthorrhoeaceae	7.24	monocots	ad	4.28496	0.252605	0.348636	0.0894527	1.41122	0.196763	0.903875	0.0326923	2.11074	0.0868703	1.19836	0.445772
Hemerocallis_fulva	Hemerocallis_fulva	Asparagales	Hemerocallis_fulva	Xanthorrhoeaceae	7.24	monocots	ab	4.10721	0.164939	0.165622	0.0311861	1.65422	0.174537	0.913209	0.0252411	2.11074	0.0868703	1.19836	0.445772
Jasminum_humile_var._revolutum	Jasminum_humile	Lamiales	Jasminum_humile	Oleaceae	8.05	eudicots	ab	3.46969	0.186563	0.707549	0.13017	1.38647	0.108866	0.814256	0.0307935	0.692162	0.396788	0.238303	0.977906
Jasminum_humile_var._revolutum	Jasminum_humile	Lamiales	Jasminum_humile	Oleaceae	8.05	eudicots	ad	3.81343	0.29396	0.717795	0.146984	1.37065	0.196847	0.845503	0.0607169	0.692162	0.396788	0.238303	0.977906
Syringa_vulgaris	Syringa_vulgaris	Lamiales	Syringa_vulgaris	Oleaceae	8.07	eudicots	ab	3.78868	0.396266	0.642868	0.120827	1.32021	0.0831236	0.873368	0.0292629	1.90559	0.79436	0.126196	0.965941
Syringa_vulgaris	Syringa_vulgaris	Lamiales	Syringa_vulgaris	Oleaceae	8.07	eudicots	ad	4.11951	0.41077	0.704435	0.155383	1.25459	0.171295	0.939105	0.0617593	1.90559	0.79436	0.126196	0.965941
Syringa_'Charles_X'	Syringa	Lamiales	Syringa_microphylla	Oleaceae	8.10	eudicots	ab	4.01805	0.296562	0.609051	0.148228	1.36475	0.112902	0.857391	0.0431311	1.71158	0.833542	0.131693	0.961318
Syringa_'Charles_X'	Syringa	Lamiales	Syringa_microphylla	Oleaceae	8.10	eudicots	ad	4.3707	0.582211	0.74946	0.141978	1.26305	0.1973	0.91094	0.0629087	1.71158	0.833542	0.131693	0.961318
Citrus_x_limon	Citrus_limon	Sapindales	Citrus_limon	Rutaceae	8.13	eudicots	ab	3.51424	0.248919	0.674527	0.115005	1.47968	0.158487	0.764614	0.0349918	0.821185	0.212818	0.45874	0.9536
Citrus_x_limon	Citrus_limon	Sapindales	Citrus_limon	Rutaceae	8.13	eudicots	ad	3.94428	0.260973	0.727213	0.172737	1.46673	0.141887	0.781845	0.0355367	0.821185	0.212818	0.45874	0.9536
Euphorbia_mellifera	Euphorbia_mellifera	Malpighiales	Euphorbia_tithymaloides	Euphorbiaceae	8.18	eudicots	ab	3.66102	0.168864	0.806355	0.108494	1.25964	0.085572	0.910411	0.0275534	1.56673	0.177758	0.506578	0.972985
Euphorbia_mellifera	Euphorbia_mellifera	Malpighiales	Euphorbia_tithymaloides	Euphorbiaceae	8.18	eudicots	ad	4.04466	0.171971	0.749276	0.100897	1.2813	0.0969155	0.901368	0.036644	1.56673	0.177758	0.506578	0.972985
Ercilla_volubilis	Ercilla_spicata	Caryophyllales	Ercilla_volubilis	Phytolaccaceae	8.20	eudicots	ad	4.01987	0.287233	0.723514	0.143628	1.25435	0.0726205	0.93421	0.0257598	0.830649	0.547363	0.21528	0.95949
Ercilla_volubilis	Ercilla_spicata	Caryophyllales	Ercilla_volubilis	Phytolaccaceae	8.20	eudicots	ab	3.69828	0.283699	0.544825	0.127097	1.3789	0.215894	0.828498	0.101172	0.830649	0.547363	0.21528	0.95949
Acanthus_spinosus	Acanthus_spinosus	Lamiales	Acanthus_spinosus	Acanthaceae	8.21	eudicots	ab	4.10635	0.595373	0.607662	0.0990953	1.5341	0.305825	0.697249	0.136247	0.788478	0.420311	0.628744	0.695068
Acanthus_spinosus	Acanthus_spinosus	Lamiales	Acanthus_spinosus	Acanthaceae	8.21	eudicots	ad	4.01761	0.377166	0.634664	0.0943984	1.3876	0.263881	0.82031	0.114737	0.788478	0.420311	0.628744	0.695068
Acanthus_hungaricus	Acanthus_hungaricus	Lamiales	Acanthus_ebracteatus	Acanthaceae	8.22	eudicots	ad	4.16618	0.249574	0.729027	0.120001	1.32337	0.114943	0.867753	0.0333333	1.23414	0.565901	0.449681	0.804188
Acanthus_hungaricus	Acanthus_hungaricus	Lamiales	Acanthus_ebracteatus	Acanthaceae	8.22	eudicots	ab	4.12066	0.29095	0.647815	0.181625	1.5704	0.264472	0.663779	0.103893	1.23414	0.565901	0.449681	0.804188
Ceratostigma_wilmottianum	Ceratostigma_willmottianum	Caryophyllales		Plumbaginaceae	8.25	eudicots	ab	4.16494	0.203068	0.587761	0.0892898	1.41941	0.0852152	0.809903	0.0367907	0.771507	0.45925	0.402142	0.867872
Ceratostigma_wilmottianum	Ceratostigma_willmottianum	Caryophyllales		Plumbaginaceae	8.25	eudicots	ad	4.22177	0.471347	0.677959	0.138314	1.27511	0.17169	0.912464	0.0638333	0.771507	0.45925	0.402142	0.867872
plantago_cynops	Plantago_afra	Lamiales	Plantago_afra	Plantaginaceae	8.28	eudicots	ab	4.13085	0.495905	0.7183	0.155606	1.44331	0.215643	0.781727	0.0731654	-0.031729	0.0910628	1.57333	0.210682
plantago_cynops	Plantago_afra	Lamiales	Plantago_afra	Plantaginaceae	8.28	eudicots	ad	4.1031	0.20359	0.605729	0.109491	1.35461	0.214775	0.876417	0.0661154	-0.031729	0.0910628	1.57333	0.210682
lamium_orvala	Lamium_orvala	Lamiales	Lamium_purpureum	Lamiaceae	8.29	eudicots	ad	4.35553	0.218539	0.606061	0.157756	1.44857	0.158478	0.797093	0.0499461	1.8302	0.727946	0.531756	0.881717
lamium_orvala	Lamium_orvala	Lamiales	Lamium_purpureum	Lamiaceae	8.29	eudicots	ab	4.01421	0.437518	0.626358	0.164417	1.64365	0.213461	0.643138	0.0733093	1.8302	0.727946	0.531756	0.881717
stachys_macrantha	Stachys_macrantha	Lamiales	Stachys_ocymastrum	Lamiaceae	8.30	eudicots	ad	4.22469	0.243806	0.614667	0.14076	1.35088	0.102066	0.859207	0.0338495	0.96312	0.722095	0.432155	0.907539
stachys_macrantha	Stachys_macrantha	Lamiales	Stachys_ocymastrum	Lamiaceae	8.30	eudicots	ab	4.09344	0.645961	0.652701	0.12026	1.55729	0.21053	0.703767	0.0905801	0.96312	0.722095	0.432155	0.907539
callicarpa_japonica	Callicarpa_japonica	Lamiales	Callicarpa_japonica	Lamiaceae	8.32	eudicots	ab	3.95593	0.222721	0.627575	0.142559	1.63913	0.121097	0.674497	0.0247636	1.10453	0.382715	0.414801	0.926572
callicarpa_japonica	Callicarpa_japonica	Lamiales	Callicarpa_japonica	Lamiaceae	8.32	eudicots	ad	4.04225	0.521273	0.674778	0.1251	1.46455	0.204429	0.777108	0.0676639	1.10453	0.382715	0.414801	0.926572
hebe_rakaiensis	Veronica_rakaiensis	Lamiales	Veronica_peregrina	Plantaginaceae	8.33	eudicots	ab	3.78131	0.337424	0.679585	0.121645	1.29902	0.215615	0.888361	0.0719254	0.0156073	0.358233	0.274926	0.978409
hebe_rakaiensis	Veronica_rakaiensis	Lamiales	Veronica_peregrina	Plantaginaceae	8.33	eudicots	ad	4.0378	0.313765	0.738918	0.140593	1.28431	0.194019	0.902394	0.0765597	0.0156073	0.358233	0.274926	0.978409
Synthyris_missurica_var_stellata	Veronica_missurica	Lamiales	Veronica_undulata	Plantaginaceae	8.35	eudicots	ad	4.40448	0.281978	0.756177	0.145355	1.40227	0.140327	0.828119	0.0286041	1.46209	0.922115	0.333611	0.925727
Synthyris_missurica_var_stellata	Veronica_missurica	Lamiales	Veronica_undulata	Plantaginaceae	8.35	eudicots	ab	4.09162	0.54204	0.713503	0.120303	1.42578	0.205959	0.809823	0.0433701	1.46209	0.922115	0.333611	0.925727
Veronica_petraea	Veronica_petraea	Lamiales	Veronica_officinalis	Plantaginaceae	8.36	eudicots	ab	4.22129	0.262859	0.695885	0.11813	1.65818	0.18025	0.702599	0.0512387	0.258858	0.221619	0.463698	0.946373
Veronica_petraea	Veronica_petraea	Lamiales	Veronica_officinalis	Plantaginaceae	8.36	eudicots	ad	4.45291	0.258902	0.748927	0.124112	1.44527	0.196575	0.814062	0.0418246	0.258858	0.221619	0.463698	0.946373
Scrophularia_heterophylla	Scrophularia_heterophylla	Lamiales	Scrophularia_californica	Scrophulariaceae	8.37	eudicots	ad	3.92758	0.410483	0.604922	0.148431	1.50984	0.183915	0.7193	0.0615253	0.502345	0.515448	0.331196	0.910643
Scrophularia_heterophylla	Scrophularia_heterophylla	Lamiales	Scrophularia_californica	Scrophulariaceae	8.37	eudicots	ab	4.03616	0.365312	0.679525	0.14027	1.35334	0.150472	0.838925	0.0695631	0.502345	0.515448	0.331196	0.910643
Penstemon_√ú??Raven√ú??	Penstemon	Lamiales	Penstemon_patens	Plantaginaceae	8.38	eudicots	ab	3.86098	0.216736	0.707182	0.0987262	1.50426	0.0970588	0.751193	0.0334741	1.35542	0.307888	0.350332	0.963258
Penstemon_√ú??Raven√ú??	Penstemon	Lamiales	Penstemon_patens	Plantaginaceae	8.38	eudicots	ad	3.95352	0.315213	0.759642	0.0966651	1.28978	0.186642	0.894985	0.0529119	1.35542	0.307888	0.350332	0.963258
Gobularia_trichosantha	Globularia_trichosantha	Lamiales	Globularia_trichosantha	Plantaginaceae	8.42	eudicots	ad	3.98077	0.495135	0.690867	0.126856	1.5681	0.220979	0.714325	0.0617567	0.449667	0.510279	0.202765	0.9734
Gobularia_trichosantha	Globularia_trichosantha	Lamiales	Globularia_trichosantha	Plantaginaceae	8.42	eudicots	ab	4.09876	0.526379	0.683203	0.148895	1.5005	0.244306	0.763753	0.0603301	0.449667	0.510279	0.202765	0.9734
Curcuma_longa	Curcuma_longa	Zingiberales	Curcuma_longa	Zingiberaceae	9.01	monocots	ab	3.63575		0.587865		1.2641		0.947481		2.246	0.305	0.356	0.987
Curcuma_longa	Curcuma_longa	Zingiberales	Curcuma_longa	Zingiberaceae	9.01	monocots	ad	3.77197		0.376985		1.32663		0.949653		2.246	0.305	0.356	0.987
Zingiber_officinale_Roscoe	Zingiber_officinale	Zingiberales	Zingiber_officinale	Zingiberaceae	9.02	monocots	ab	3.40093		0.754287		1.24454		0.929442		1.531	0.094	0.892	0.871
Zingiber_officinale_Roscoe	Zingiber_officinale	Zingiberales	Zingiber_officinale	Zingiberaceae	9.02	monocots	ad	3.67378		0.834771		1.22376		0.944817		1.531	0.094	0.892	0.871
Monocostus_uniflorus	Monocostus_uniflorus	Zingiberales	Monocostus_uniflorus	Costaceae	9.03	monocots	ab	3.98117		0.765871		1.24153		0.934263		1.418	0.49	0.163	0.989
Monocostus_uniflorus	Monocostus_uniflorus	Zingiberales	Monocostus_uniflorus	Costaceae	9.03	monocots	ad	3.95401		0.773905		1.2271		0.950052		1.418	0.49	0.163	0.989
Pollia_japonica	Pollia_japonica	Commelinales	Pollia_hasskarlii	Commelinaceae	9.04	monocots	ab	4.12011		0.700555		1.25068		0.928434		1.493	0.337	0.319	0.964
Pollia_japonica	Pollia_japonica	Commelinales	Pollia_hasskarlii	Commelinaceae	9.04	monocots	ad	4.00452		0.593965		1.27272		0.935619		1.493	0.337	0.319	0.964
Tradescantia_spathacea_sw._'Vittata'	Tradescantia_spathacea	Commelinales	Tradescantia_spathacea	Commelinaceae	9.05	monocots	ab	4.32495		0.694806		1.24141		0.95359		1.874	0.175	0.506	0.982
Tradescantia_spathacea_sw._'Vittata'	Tradescantia_spathacea	Commelinales	Tradescantia_spathacea	Commelinaceae	9.05	monocots	ad	4.31882		0.612871		1.24504		0.960141		1.874	0.175	0.506	0.982
Costus_igneus	Chamaecostus_cuspidatus	Zingiberales	Chamaecostus_cuspidatus	Costaceae	9.06	monocots	ab	4.13678		0.671641		1.25259		0.935824		1.623	0.533	0.159	0.984
Costus_igneus	Chamaecostus_cuspidatus	Zingiberales	Chamaecostus_cuspidatus	Costaceae	9.06	monocots	ad	4.06986		0.583703		1.27703		0.92439		1.623	0.533	0.159	0.984
Palisota_mannii	Palisota_mannii	Commelinales	Palisota_bogneri	Commelinaceae	9.07	monocots	ad	4.00594		0.386815		1.3609		0.939141		2.583	0.308	0.4	0.968
Palisota_mannii	Palisota_mannii	Commelinales	Palisota_bogneri	Commelinaceae	9.07	monocots	ab	4.28467		0.642488		1.27072		0.929808		2.583	0.308	0.4	0.968
Rhektophyllum_mirabile	Cercestis_mirabilis	Alismatales	Cercestis_mirabilis	Araceae	9.08	monocots	ad	4.09524		0.588938		1.3429		0.857012		2.475	0.814	0.362	0.835
Rhektophyllum_mirabile	Cercestis_mirabilis	Alismatales	Cercestis_mirabilis	Araceae	9.08	monocots	ab	4.20128		0.623935		1.3061		0.880605		2.475	0.814	0.362	0.835
Spathiphyllum_wallisii	Spathiphyllum_wallisii	Alismatales	Spathiphyllum_wallisii	Araceae	9.10	monocots	ad	4.2106		0.699084		1.48954		0.778621		2.075	0.314	0.311	0.978
Spathiphyllum_wallisii	Spathiphyllum_wallisii	Alismatales	Spathiphyllum_wallisii	Araceae	9.10	monocots	ab	4.17899		0.605576		1.44679		0.782439		2.075	0.314	0.311	0.978
Aglaonema_crispum	Aglaonema_crispum	Alismatales	Aglaonema_crispum	Araceae	9.11	monocots	ad	4.5637		0.721214		1.39587		0.82623		2.476	0.495	0.134	0.997
Aglaonema_crispum	Aglaonema_crispum	Alismatales	Aglaonema_crispum	Araceae	9.11	monocots	ab	4.13011		0.608252		1.32518		0.867273		2.476	0.495	0.134	0.997
Dracunculus_canariensis	Dracunculus_canariensis	Alismatales	Dracunculus_canariensis	Araceae	9.12	monocots	ad	4.08777		0.632712		1.31186		0.892062		1.276	0.504	0.158	0.99
Dracunculus_canariensis	Dracunculus_canariensis	Alismatales	Dracunculus_canariensis	Araceae	9.12	monocots	ab	3.9175		0.582794		1.34352		0.861292		1.276	0.504	0.158	0.99
Asarum_europaeum	Asarum_europaeum	Piperales	Asarum_europaeum	Aristolochiaceae	9.14	monocots	ad	3.99469		0.652049		1.37376		0.833253		1.656	0.773	0.261	0.939
Asarum_europaeum	Asarum_europaeum	Piperales	Asarum_europaeum	Aristolochiaceae	9.14	monocots	ab	4.28886		0.683468		1.35279		0.84332		1.656	0.773	0.261	0.939
Arum_maculatum	Arum_maculatum	Alismatales	Arum_maculatum	Araceae	9.15	monocots	ad	4.02333		0.65026		1.30205		0.884187		1.75	0.539	0.253	0.93
Arum_maculatum	Arum_maculatum	Alismatales	Arum_maculatum	Araceae	9.15	monocots	ab	3.86396		0.607739		1.35041		0.841393		1.75	0.539	0.253	0.93
Oncidium_sphacelatum	Oncidium_sphacelatum	Asparagales	Oncidium_sphacelatum	Orchidaceae	9.16	monocots	ad	3.98621		0.768481		1.24296		0.94346		2.146	0.07	0.877	0.965
Oncidium_sphacelatum	Oncidium_sphacelatum	Asparagales	Oncidium_sphacelatum	Orchidaceae	9.16	monocots	ab	3.85452		0.404399		1.36149		0.915512		2.146	0.07	0.877	0.965
Cirrhopetalum_gracillimum	Bulbophyllum_gracillimum	Asparagales	Bulbophyllum_macranthum	Orchidaceae	9.18	monocots	ab	3.99243		0.749917		1.23176		0.947905		1.275	0.228	0.412	0.968
Cirrhopetalum_gracillimum	Bulbophyllum_gracillimum	Asparagales	Bulbophyllum_macranthum	Orchidaceae	9.18	monocots	ad	4.06118		0.788552		1.21659		0.953391		1.275	0.228	0.412	0.968
Vanilla_planifolia	Vanilla_planifolia	Asparagales	Vanilla_planifolia	Orchidaceae	9.19	monocots	ab	3.44589		0.691444		1.22705		0.953969		1.81	0.355	0.265	0.99
Zantedeschia_aethiopica	Zantedeschia_aethiopica	Alismatales	Zantedeschia_aethiopica	Araceae	9.20	monocots	ad	3.68144		0.673742		1.26825		0.913856		2.285	0.597	0.324	0.897
Zantedeschia_aethiopica	Zantedeschia_aethiopica	Alismatales	Zantedeschia_aethiopica	Araceae	9.20	monocots	ab	3.61927		0.571608		1.34381		0.857619		2.285	0.597	0.324	0.897
Clerodendrum_thomsoniae	Clerodendrum_thomsoniae	Lamiales	Clerodendrum_thomsoniae	Lamiaceae	gp15-002	eudicots	ad	3.357	0.181694	0.71279	0.139377	1.77445	0.132326	0.631715	0.0301622	1.67407	0.472095	0.182365	0.982512
Podocarpus_macrophyllus	Podocarpus_macrophyllus	Podocarpales	Podocarpus_macrophyllus	Podocarpaceae	gp15-005	gymnosperms	ad	2.5158	0.226999	0.304831	0.11833	1.56912	0.278435	0.811529	0.0425933	1.01062	0.0927123	0.730155	0.971566
Montinia_caryophyllacea	Montinia_caryophyllacea	Solanales	Montinia_caryophyllacea	Montiniaceae	gp15-012	eudicots	ad	3.02866	0.262245	0.664144	0.16249	1.32129	0.142362	0.891179	0.0497627	0.328261	0.340146	0.306613	0.973471
Rauvolfia_verticillata	Rauvolfia_verticillata	Gentianales	Rauvolfia_serpentina	Apocynaceae	gp15-013	eudicots	ad	2.61906	0.195446	0.639634	0.142537	1.43717	0.113329	0.801244	0.0302117	1.28898	0.276239	0.374048	0.97104
Mimosa_pudica	Mimosa_pudica	Fabales	Mimosa_pudica	Fabaceae	gp15-016	eudicots	ad	2.56787	0.22019	0.611026	0.0998462	1.35678	0.132177	0.834432	0.0544111	-0.23708	0.205797	0.435661	0.948163
Illicium_anisatum	Illicium_anisatum	Austrobaileyales	Illicium_anisatum	Schisandraceae	gp15-018	early_diverging_angiosperms	ad	2.83525	0.230279	0.650167	0.168194	1.41223	0.205865	0.823599	0.0587327	1.14655	0.31023	0.29237	0.990477
Macleania_insignis	Macleania_insignis	Ericales	Macleania_cordifolia	Ericaceae_	gp15-022	eudicots	ad	3.45159	0.174507	0.78034	0.114954	1.65955	0.168131	0.652121	0.0411014	1.3873	0.681722	0.103531	0.992912
Hiptage_benghalensis	Hiptage_benghalensis	Malpighiales	Hiptage_benghalensis	Malpighiaceae	gp15-023	eudicots	ad	2.91987	0.220638	0.609005	0.181205	1.36626	0.163093	0.861995	0.0409111	1.58216	0.412035	0.218551	0.983464
Bursera_schlechtendalii	Bursera_schlechtendalii	Sapindales	Bursera_schlechtendalii	Burseraceae	gp15-024	eudicots	ad	2.88532	0.242789	0.700211	0.131055	1.27716	0.0886841	0.920049	0.0313319	0.585287	0.52916	0.149041	0.980216
Passiflora_sp.	Passiflora	Malpighiales	Passiflora_edulis	Passifloraceae	gp15-025	eudicots	ad	3.28366	0.140633	0.688529	0.147387	1.42511	0.096213	0.806033	0.0270239	1.39785	0.532721	0.259178	0.967037
Catharanthus_roseus	Catharanthus_roseus	Gentianales	Catharanthus_roseus	Apocynaceae	gp15-026	eudicots	ad	3.07196	0.201169	0.726544	0.135903	1.25149	0.10093	0.944724	0.0241923	0.979488	0.493057	0.193149	0.961837
Euphorbia_pulcherrima	Euphorbia_pulcherrima	Malpighiales	Euphorbia_helioscopia	Euphorbiaceae	gp15-027	eudicots	ad	3.50352	0.237015	0.717162	0.152402	1.59916	0.195671	0.708151	0.0472368	1.68855	0.635295	0.216924	0.883878
Homalocladium_platycladum	Homalocladium_platycladum	Caryophyllales		Polygonaceae	gp15-028	eudicots	ad	2.72083	0.215569	0.632091	0.168004	1.6093	0.152123	0.684525	0.0464479	0.603341	0.32839	0.400878	0.890164
Nephrolepis_sp.	Nephrolepis	Polypodiales	Nephrolepis_hirsutula	Davalliaceae	gp15-030	ferns	ad	3.75794	0.213047	0.554494	0.105548	1.53358	0.154102	0.738003	0.0409792	0.78783	0.359419	0.479376	0.77958
Senna_didymobotrya	Senna_didymobotrya	Fabales	Senna_didymobotrya	Fabaceae	gp15-031	eudicots	ad	3.29865	0.154581	0.651867	0.142801	1.58132	0.163898	0.687291	0.0584364	0.647766	0.405551	0.191554	0.989961
Osmunda_banksiifolia	Osmunda_banksiifolia	Osmundales	Osmunda_claytoniana	Osmundaceae	gp15-032	ferns	ad	3.75533	0.223373	0.667932	0.141958	1.97108	0.23836	0.567276	0.0640648	1.58982	0.19843	0.853803	0.592316
Phlebodium_aureum	Phlebodium_aureum	Polypodiales	Phlebodium_aureum	Polypodiaceae	gp15-033	ferns	ad	3.36638	0.830736	0.717139	0.100284	1.62098	0.123939	0.704326	0.0402819	1.6614	0.203216	0.476088	0.888786
Laurus_nobilis	Laurus_nobilis	Laurales	Laurus_nobilis	Lauraceae	gp15-035	early_diverging_angiosperms	ad	3.02888	0.218833	0.741047	0.110798	1.7074	0.199115	0.619482	0.055263	1.31716	0.484412	0.191986	0.9808
Cissus_tuberosa	Cissus_tiliacea	Vitales	Cissus_reniformis	Vitaceae	gp15-037	eudicots	ad	3.34105	0.243279	0.621908	0.0988374	1.30549	0.119186	0.900043	0.0455757	0.450074	0.848056	1.88853	0.133744
Euphorbia_flanaganii	Euphorbia_flanaganii	Malpighiales	Euphorbia_pulcherrima	Euphorbiaceae	gp15-038	eudicots	ad	3.36657	0.706874	0.686884	0.133688	1.32101	0.119665	0.887054	0.0425618	-1.4657	0.166316	0.487878	0.927945
Passiflora_edulis	Passiflora_edulis	Malpighiales	Passiflora_tetrandra	Passifloraceae	gp15-039	eudicots	ad	3.4238	0.641988	0.633102	0.143226	1.34833	0.106362	0.859756	0.0397255	1.53712	0.541388	0.266414	0.963921
Cymbidium_sp.	Cymbidium	Asparagales	Cymbidium_gyokuchin	Orchidaceae	gp15-040	monocots	ad	3.22068	0.161094	0.246478	0.0520322	1.4925	0.182936	0.902582	0.0471329	1.41287	0.0751862	0.77228	0.983771
Drimys_winteri	Drimys_winteri	Canellales	Drimys_winteri	Winteraceae	gp15-041	early_diverging_angiosperms	ad	3.38799	0.247287	0.758066	0.149686	1.24466	0.101941	0.934528	0.0396753	0.855474	0.325264	0.258034	0.984294
Stenochlaena_palustris	Stenochlaena_palustris	Polypodiales	Stenochlaena_palustris	Pteridaceae	gp15-042	ferns	ad	3.99025	0.228133	0.364759	0.123611	1.8418	0.292889	0.632534	0.0489139	1.19945	0.174463	0.581559	0.930326
Tabernaemontana_divaricata	Tabernaemontana_divaricata	Gentianales	Tabernaemontana_divaricata	Apocynaceae	gp15-043	eudicots	ad	3.08153	0.236278	0.744161	0.116378	1.21569	0.0540436	0.967755	0.0143101	1.46788	0.377503	0.29299	0.960863
Peperomia_sp.	Peperomia	Piperales	Peperomia_serpens	Piperaceae	gp15-044	early_diverging_angiosperms	ad	3.16007	0.298169	0.501204	0.167291	1.36233	0.235241	0.896355	0.0751105	1.74452	0.670669	0.117589	0.985078
Chloranthus_sp.	Chloranthus	Chloranthales	Chloranthus_holostegius	Chloranthaceae	gp15-045	early_diverging_angiosperms	ad	3.49447	0.163539	0.695516	0.10423	1.42071	0.113674	0.812381	0.0287409	1.13168	0.303942	0.454912	0.939668
Ilex_paraguariensis	Ilex_paraguariensis	Aquifoliales	Ilex_paraguariensis	Aquifoliaceae	gp15-047	eudicots	ad	3.09034	0.219943	0.5503	0.107491	1.63803	0.286149	0.678747	0.0896026	1.01776	0.319664	0.263372	0.98395
Dioscorea_bulbifera	Dioscorea_bulbifera	Dioscoreales	Dioscorea_bulbifera	Dioscoreaceae	gp15-048	monocots	ad	3.43027	0.204849	0.616285	0.150007	1.38547	0.142085	0.834221	0.0615678	1.93553	0.70604	0.252341	0.925351
Ceiba_pentandra	Ceiba_pentandra	Malvales	Ceiba_pentandra	Malvaceae	gp15-049	eudicots	ad	3.42011	0.225053	0.704908	0.139965	1.29411	0.139081	0.914633	0.0474943	1.29185	0.294266	0.34267	0.980255
Fagraea_berteriana	Fagraea_berteroana	Gentianales	Fagraea_berteroana	Gentianaceae	gp15-050	eudicots	ad	3.32779	0.610857	0.602815	0.177015	1.46571	0.201667	0.764962	0.0795377	1.89716	0.485629	0.164535	0.993526
Murraya_koenigii	Murraya_koenigii	Sapindales	Murraya_koenigii	Rutaceae	gp15-051	eudicots	ad	2.84008	0.247019	0.577106	0.1094	1.30011	0.135087	0.917957	0.0463108	0.943585	0.312933	0.442047	0.867041
Dodonaea_viscosa	Dodonaea_viscosa	Sapindales	Dodonaea_viscosa	Sapindaceae	gp15-052	eudicots	ad	2.91774	0.29056	0.553049	0.163081	1.36	0.170567	0.868871	0.0527927	0.655301	0.197894	0.481608	0.932477
Widdringtonia_nodiflora	Widdringtonia_nodiflora	Cupressales	Widdringtonia_nodiflora	Cupressaceae	gp15-053	gymnosperms	ad	3.71187	0.247011	0.140273	0.0500349	1.72529	0.311916	0.875146	0.0375122	-0.670643	0.0874365	0.706607	0.943201
Cycas_revoluta	Cycas_revoluta	Cycadales	Cycas_revoluta	Cycadaceae	gp15-054	gymnosperms	ad	3.22488	0.198988	0.494006	0.166403	1.4211	0.208918	0.860979	0.0504726	0.983333	0.0438725	1.06102	0.895053
Gnetum_montanum	Gnetum_montanum	Gnetales	Gnetum_montanum	Gnetaceae	gp15-057	gymnosperms	ad	3.02423	0.138147	0.664598	0.153991	1.36777	0.124492	0.861057	0.0363293	1.87265	0.425143	0.196232	0.988184
Zamia_skinneri	Zamia_skinneri	Cycadales	Zamia_pumila	Zamiaceae	gp15-058	gymnosperms	ad	3.171	0.188283	0.392408	0.188147	1.54834	0.30061	0.795131	0.0809475	1.88548	0.254549	0.426294	0.941877
Zamia_furfuraceae	Zamia_furfuracea	Cycadales	Zamia_furfuracea	Zamiaceae	gp15-059	gymnosperms	ad	3.24327	0.259445	0.172029	0.0549898	1.76383	0.297062	0.787629	0.0929044	1.66841	0.346518	0.308181	0.96493
Zamia_pumila	Zamia_pumila	Cycadales	Zamia_integrifolia	Zamiaceae	gp15-060	gymnosperms	ad	3.26803	0.34693	0.259611	0.0974783	1.672	0.384902	0.764725	0.101188	1.09801	0.213592	0.445856	0.94374
Taxodium_distichum	Taxodium_distichum	Cupressales	Taxodium_distichum	Cupressaceae	gp15-061	gymnosperms	ad	3.4984	0.355553	0.425119	0.184791	1.46892	0.300608	0.827843	0.0535469	-0.541433	0.0742545	0.759442	0.939223
Araucaria_sp.	Araucaria	Araucariales	Araucaria_bidwillii	Araucariaceae	gp15-062	gymnosperms	ad	3.33587	0.263901	0.144039	0.0410601	1.75504	0.339852	0.843585	0.065641	-0.822475	0.132688	0.68958	0.745053
Microcycas_calocoma	Microcycas_calocoma	Cycadales	Microcycas_calocoma	Zamiaceae	gp15-063	gymnosperms	ad	3.15467	0.231951	0.308257	0.0881078	1.58003	0.302953	0.797448	0.0889569	1.33651	0.123306	1.0156	0.506428
Encephalartos_transvenosus	Encephalartos_transvenosus	Cycadales	Encephalartos_transvenosus	Zamiaceae	gp15-064	gymnosperms	ad	2.93823	0.241766	0.322019	0.11373	1.5876	0.333894	0.785774	0.0814771	1.24271	0.216501	0.639312	0.841495
Ginkgoidae_ginkgoinae	Ginkgo_biloba	Ginkgoales	Ginkgo_biloba	Ginkgoaceae	gp15-065	gymnosperms	ad	3.62867	0.227391	0.583617	0.175731	1.44967	0.182724	0.822806	0.0483746	NA	NA	NA	NA
Araucaria_bidwillii	Araucaria_bidwillii	Araucariales	Araucaria_luxurians	Araucariaceae	gp15-066	gymnosperms	ad	3.08172	0.239681	0.257404	0.0935246	1.55563	0.288166	0.870768	0.0468553	0.211766	0.1351	0.612652	0.959807
Taxus_canadensis	Taxus_canadensis	Pinales	Taxus_canadensis	Taxaceae	gp15-067	gymnosperms	ad	3.42165	0.256967	0.60346	0.18317	1.28787	0.162252	0.935526	0.0398968	-0.0622183	0.0967606	0.654083	0.953344
Guaiacum_officinale	Guaiacum_officinale	Zygophyllales	Guaiacum_officinale	Zygophyllaceae	gp15-068	eudicots	ad	2.67479	0.154214	0.649258	0.127963	1.24185	0.0799787	0.95888	0.0160381	1.0473	0.573998	0.120903	0.994832
Catha_edulis	Catha_edulis	Celastrales	Catha_edulis	Celastraceae	gp15-069	eudicots	ad	2.99835	0.219011	0.647223	0.114184	1.59377	0.136681	0.706199	0.0362143	1.35432	0.600089	0.150828	0.98245
Oxalis_regnellii	Oxalis_triangularis	Oxalidales	Oxalis_corniculata	Oxalidaceae	gp15-070	eudicots	ad	3.9188	0.178467	0.727968	0.136261	1.32934	0.0879183	0.870586	0.0308016	1.05287	0.576493	0.208847	0.965168
Lithocarpus_henryi	Lithocarpus_henryi	Fagales	Lithocarpus_henryi	Fagaceae	gp15-072	eudicots	ad	3.33346	0.308249	0.179816	0.0592785	1.67295	0.338661	0.859956	0.0670976	NA	NA	NA	NA
Pelargonium_carnosum	Pelargonium_carnosum	Geraniales	Pelargonium_x_hortorum	Geraniaceae	gp15-073	eudicots	ad	3.43696	0.568431	0.688749	0.129347	1.27498	0.105321	0.915987	0.0391806	0.995044	0.901437	0.362055	0.889987
Carica_papaya	Carica_papaya	Brassicales	Carica_papaya	Caricaceae	gp15-074	eudicots	ad	3.41895	0.261419	0.708492	0.147023	1.29875	0.145822	0.897847	0.0519372	NA	NA	NA	NA
Tsuga_canadensis	Tsuga_canadensis	Pinales	Tsuga_canadensis	Pinaceae	gp15-076	gymnosperms	ad	3.52889	0.373391	0.118452	0.0325867	1.82323	0.30199	0.833576	0.0496416	NA	NA	NA	NA
Picea_Glauca	Picea_glauca	Pinales	Picea_glauca	Pinaceae	gp15-077	gymnosperms	ad	3.33412	0.386173	0.538627	0.184983	1.38928	0.245718	0.870211	0.0556442	NA	NA	NA	NA
Picea_abies	Picea_abies	Pinales	Picea_abies	Pinaceae	gp15-078	gymnosperms	ad	3.48937	0.388841	0.293771	0.0906895	1.57568	0.249202	0.803739	0.0485231	NA	NA	NA	NA
Chamaecyparis_thyoides	Chamaecyparis_thyoides	Cupressales	Chamaecyparis_thyoides	Cupressaceae	gp15-079	gymnosperms	ad	2.68372	0.303888	0.365717	0.111184	1.46231	0.249782	0.841483	0.0555129	NA	NA	NA	NA
Impatiens_repens	Impatiens_repens	Ericales	Impatiens_repens	Balsaminaceae	gp15-081	eudicots	ad	3.65405	0.359766	0.7121	0.093049	1.66069	0.207092	0.692234	0.0440821	0.179385	0.909534	0.100095	0.964659
Cordia_nitida	Cordia_nitida	Boraginales	Cordia_macrostachya	Boraginaceae	gp15-082	eudicots	ad	2.92404	0.204229	0.59101	0.137261	1.58666	0.20916	0.71878	0.0515947	1.73843	0.433607	0.207853	0.989806
Ceropegia_sandersonii	Ceropegia_sandersonii	Gentianales	Ceropegia_woodii	Apocynaceae	gp15-083	eudicots	ad	2.31325	0.295563	0.678643	0.102627	1.2641	0.101765	0.921697	0.036789	NA	NA	NA	NA
Justicia_guttata	Justicia_guttata	Lamiales	Justicia_americana	Acanthaceae	gp15-084	eudicots	ad	3.43287	0.319264	0.688875	0.120602	1.34233	0.12656	0.864958	0.0442893	0.876806	0.479346	0.195016	0.980102
Othonna_crassifolia	Othonna_capensis	Asterales	Othonna_coronopifolia	Asteraceae	gp15-086	eudicots	ad	3.34553	0.452839	0.730018	0.142021	1.31704	0.122359	0.874688	0.0423703	0.176735	0.134087	0.770578	0.699588
Hedera_nepalensis	Hedera_nepalensis	Apiales	Hedera_helix	Araliaceae	gp15-087	eudicots	ad	3.07778	0.273711	0.592151	0.177664	1.42187	0.203817	0.801932	0.0735956	1.09549	0.86639	0.30948	0.865877
Oryza_sativa	Oryza_sativa	Poales	Oryza_sativa	Poaceae	gp15-088	monocots	ad	3.39426	0.39037	0.376055	0.14536	1.65425	0.213711	0.752969	0.0575798	NA	NA	NA	NA
Carex_morrowii	Carex_morrowii	Poales	Carex_jonesii	Cyperaceae	gp15-089	monocots	ad	3.1038	0.298013	0.27717	0.0838734	1.68983	0.230398	0.765287	0.0371531	NA	NA	NA	NA
Alpinia_zerumbet	Alpinia_zerumbet	Zingiberales	Alpinia_zerumbet	Zingiberaceae	gp15-090	monocots	ad	3.18023	0.219289	0.461044	0.169769	1.33799	0.222691	0.944953	0.041553	2.03493	0.139387	0.589266	0.98167
Eichhornia_crassipes	Eichhornia_crassipes	Commelinales	Eichhornia_crassipes	Pontederiaceae	gp15-091	monocots	ad	2.96716	0.29177	0.626144	0.164978	1.28274	0.130925	0.924107	0.0394185	NA	NA	NA	NA
Sabal_minor	Sabal_minor	Arecales	Sabal_minor	Arecaceae	gp15-092	monocots	ad	2.75056	0.298	0.68636	0.124823	1.23347	0.0936112	0.954307	0.0194214	NA	NA	NA	NA
Ruscus_hypoglossum		Asparagales		Asparagaceae	gp15-093	monocots	ad	3.30233	0.422477	0.470473	0.181175	1.4194	0.315708	0.850245	0.105922	1.25916	0.449519	0.199805	0.968352
Agave_sisalana	Agave_sisalana	Asparagales	Agave_sisalana	Asparagaceae	gp15-095	monocots	ad	3.06261	0.431949	0.431842	0.093728	1.34139	0.162105	0.937607	0.0280769	NA	NA	NA	NA
Clivia_miniata	Clivia_miniata	Asparagales	Clivia_miniata	Amaryllidaceae	gp15-096	monocots	ad	2.9879	0.244521	0.211981	0.0550991	1.5986	0.247798	0.888528	0.0407637	1.94339	0.185699	0.437897	0.982065
Luzuriaga_latifolia	Eustrephus_latifolius	Liliales	Eustrephus_latifolius	Alstroemeriaceae	gp15-097	monocots	ab	3.16644	0.287548	0.68714	0.129668	1.2498	0.106594	0.945308	0.0284167	1.15301	0.258551	0.373276	0.975224
Freycinetia_sp.	Freycinetia	Pandanales	Freycinetia_scandens	Pandanaceae	gp15-098	monocots	ad	3.39761	0.186453	0.805045	0.140162	1.22125	0.0655253	0.953397	0.0176478	NA	NA	NA	NA
Carludovica_palmata	Carludovica_palmata	Pandanales	Carludovica_palmata	Cyclanthaceae	gp15-099	monocots	ab	3.14811	0.25773	0.733443	0.117579	1.25903	0.0900413	0.921626	0.0284642	NA	NA	NA	NA
Stichoneuron_caudatum	Stichoneuron_caudatum	Pandanales	Stichoneuron_caudatum	Stemonaceae	gp15-100	monocots	ad	3.16694	0.288044	0.68742	0.128771	1.24962	0.105466	0.944938	0.0281806	1.66849	0.517835	0.17058	0.985445
Hydrocleys_nymphoides	Hydrocleys_nymphoides	Alismatales	Hydrocleys_nymphoides	Alismataceae	gp15-101	monocots	ab	2.8877	0.207267	0.596362	0.132976	1.30046	0.109352	0.90632	0.0353986	NA	NA	NA	NA
Amorphaphallus_titanum	Amorphophallus_titanum	Alismatales	Amorphophallus_titanum	Araceae	gp15-102	monocots	ab	3.62109	0.16566	0.348319	0.072787	1.3805	0.156262	0.937408	0.0293212	NA	NA	NA	NA
Acorus_gramineus	Acorus_gramineus	Acorales	Acorus_gramineus	Acoraceae	gp15-103	monocots	ab	2.60361	0.433465	0.221299	0.0868861	1.60095	0.317656	0.86869	0.0622959	NA	NA	NA	NA
Danthonia_californica	Danthonia_californica	Poales	Danthonia_californica	Poaceae	gp15-104	monocots	ab	3.71179	0.412661	0.101846	0.0304693	1.83157	0.293452	0.893641	0.0407592	NA	NA	NA	NA
Triraphis_sp.	Triraphis	Poales	Triraphis_mollis	Poaceae	gp15-105	monocots	ab	3.82019	1.22762	0.175947	0.115426	1.80425	0.51344	0.844222	0.0521758	NA	NA	NA	NA
Hordeum_vulgare	Hordeum_vulgare	Poales	Hordeum_vulgare	Poaceae	gp15-107	monocots	ab	3.7536	0.578765	0.178829	0.0813037	1.68658	0.436447	0.890061	0.0487088	NA	NA	NA	NA
Avena_strigosa	Avena_strigosa	Poales	Avena_strigosa	Poaceae	gp15-108	monocots	ab	3.57293	0.426355	0.0833678	0.0313444	1.94297	0.348341	0.852204	0.0563973	NA	NA	NA	NA
Eriachne_sp.	Eriachne	Poales	Eriachne_pallescens	Poaceae	gp15-109	monocots	ab	3.64695	0.286956	0.183997	0.0513515	1.72464	0.225116	0.80248	0.0452771	NA	NA	NA	NA
Setaria_italica	Setaria_italica	Poales	Setaria_italica	Poaceae	gp15-111	monocots	ab	3.09334	0.262151	0.322618	0.123895	1.47821	0.241429	0.906961	0.0338418	NA	NA	NA	NA
Annona_montana	Annona_montana	Magnoliales	Annona_montana	Annonaceae	gp15-112	early_diverging_angiosperms	ad	3.42513	0.262299	0.731342	0.13958	1.24305	0.0816324	0.935401	0.0261394	NA	NA	NA	NA
Pandanus_veitchei	Pandanus_tectorius	Pandanales	Pandanus_tectorius	Pandanaceae	gp15-114	monocots	ab	2.96062	0.226113	0.154608	0.0432832	1.66799	0.250445	0.90979	0.0396609	NA	NA	NA	NA
Cissus_quadrangularis	Cissus_quadrangularis	Vitales	Cissus_quadrangularis	Vitaceae	gp15-115	eudicots	ab	3.20144	0.242526	0.577405	0.164376	1.29443	0.119531	0.944146	0.0183713	NA	NA	NA	NA
Agapanthus_preacox	Agapanthus_praecox	Asparagales	Agapanthus_africanus	Amaryllidaceae	gp15-116	monocots	ab	3.82785	0.235398	0.216329	0.0680552	1.60169	0.276656	0.858702	0.0427896	NA	NA	NA	NA
Haworthia_retusa	Haworthia_retusa	Asparagales	Haworthia_icosiphylla	Asphodelaceae	gp15-117	monocots	ab	3.52055	0.255184	0.70801	0.1187	1.23264	0.0757643	0.962894	0.0220283	NA	NA	NA	NA
Aloe_Vera	Aloe	Asparagales	Aloe_vera	Asphodelaceae	gp15-118	monocots	ab	3.74516	0.192036	0.632041	0.130467	1.25663	0.0660315	0.946515	0.0210287	NA	NA	NA	NA
Crassula_fasciatudform	Crassula	Saxifragales	Crassula_marnierana	Crassulaceae	gp15-120	eudicots	ab	3.61586	0.193798	0.538428	0.157581	1.30163	0.174281	0.93897	0.0258925	NA	NA	NA	NA
Epiphyllum_sp.	Epiphyllum	Caryophyllales	Epiphyllum_phyllanthus	Cactaceae	gp15-121	eudicots	ab	3.15887	0.209198	0.778911	0.111274	1.23996	0.0633134	0.957857	0.0203869	NA	NA	NA	NA
Ornithogalum_caudatum	Albuca_bracteata	Asparagales	Albuca_shawii	Asparagaceae	gp15-122	monocots	ab	4.44867	0.164092	0.0955863	0.0119099	1.8937	0.131163	0.882838	0.0457774	NA	NA	NA	NA
Calibanus_hookeri	Calibanus_hookeri	Asparagales	Calibanus_hookerii	Asparagaceae	gp15-123	monocots	ad	3.47304	0.226836	0.343548	0.0833291	1.36758	0.175401	0.959607	0.0223359	NA	NA	NA	NA
Rumohra_adiantiformis	Rumohra_adiantiformis	Polypodiales	Rumohra_adiantiformis	Dryopteridaceae	gp15-124	ferns	ad	3.05383	0.187756	0.702733	0.144376	1.53451	0.120032	0.730347	0.0334303	0.890311	0.182364	0.491553	0.960812
Rumohra_adiantiformis	Rumohra_adiantiformis	Polypodiales	Rumohra_adiantiformis	Dryopteridaceae	gp15-124	ferns	ab	3.1154	0.236829	0.580799	0.178844	1.68872	0.15798	0.656493	0.0589766	0.890311	0.182364	0.491553	0.960812
Cyrtomium_falcatum	Cyrtomium_falcatum	Polypodiales	Cyrtomium_falcatum	Dryopteridaceae	gp17-001	ferns	ad	3.06991	0.189073	0.580069	0.139108	1.81643	0.145143	0.636366	0.0334998	1.2545	0.39144	0.25791	0.971283
Cyrtomium_falcatum	Cyrtomium_falcatum	Polypodiales	Cyrtomium_falcatum	Dryopteridaceae	gp17-001	ferns	ab	3.13961	0.303621	0.604964	0.165146	1.94209	0.344399	0.612262	0.0537149	1.2545	0.39144	0.25791	0.971283
Angiopteris_sp.	Angiopteris	Marattiales		Marattiaceae	gp17-002	ferns	ab	2.92062	0.18837	0.614697	0.117249	1.47749	0.144658	0.77289	0.0386933	0.930796	0.305486	0.343128	0.974063
Angiopteris_sp.	Angiopteris	Marattiales		Marattiaceae	gp17-002	ferns	ad	3.03243	0.297868	0.710836	0.175184	1.46615	0.21948	0.787948	0.0708349	0.930796	0.305486	0.343128	0.974063
Adiantum_hispidulum	Adiantum_hispidulum	Polypodiales	Adiantum_hispidulum	Pteridaceae	gp17-003	ferns	ad	3.09882	0.203702	0.301112	0.0803557	2.0918	0.172322	0.576917	0.042514	-0.139851	0.735116	0.167908	0.931588
Adiantum_hispidulum	Adiantum_hispidulum	Polypodiales	Adiantum_hispidulum	Pteridaceae	gp17-003	ferns	ab	3.13847	0.265723	0.584571	0.168055	2.18629	0.238812	0.51174	0.0341172	-0.139851	0.735116	0.167908	0.931588
Goniopteris_sp.	Goniopteris	Polypodiales	Goniopteris_abrupta	Thelypteridaceae	gp17-004	ferns	ab	3.13987	0.240442	0.750214	0.0892577	2.18186	0.211275	0.561878	0.04058	1.68811	0.183909	0.528065	0.940923
Goniopteris_sp.	Goniopteris	Polypodiales	Goniopteris_abrupta	Thelypteridaceae	gp17-004	ferns	ad	3.12594	0.477619	0.700654	0.153595	2.12425	0.419581	0.552098	0.0600421	1.68811	0.183909	0.528065	0.940923
Doodia_media	Doodia_media	Polypodiales	Doodia_media	Blechnaceae	gp17-005	ferns	ab	3.18951	0.155128	0.660952	0.0661063	2.10968	0.16829	0.548868	0.0393901	0.663646	0.240752	1.14498	0.654442
Doodia_media	Doodia_media	Polypodiales	Doodia_media	Blechnaceae	gp17-005	ferns	ad	3.25489	0.244212	0.360217	0.173398	2.11807	0.308296	0.598764	0.0621874	0.663646	0.240752	1.14498	0.654442
Pallaea_paradoxa	Pellaea_paradoxa	Polypodiales	Pellaea_paradoxa	Pteridaceae	gp17-006	ferns	ab	3.18969	0.262206	0.586917	0.140704	2.13475	0.199814	0.550297	0.0378947	1.2272	0.348796	0.341043	0.937985
Pallaea_paradoxa	Pellaea_paradoxa	Polypodiales	Pellaea_paradoxa	Pteridaceae	gp17-006	ferns	ad	3.30305	0.291254	0.623802	0.163979	2.01766	0.285766	0.627531	0.0696704	1.2272	0.348796	0.341043	0.937985
Diplazium_plantaginifolium	Diplazium_plantaginifolium	Polypodiales	Diplazium_plantaginifolium	Woodsiaceae	gp17-007	ferns	ab	3.06519	0.188082	0.666295	0.10097	1.87557	0.117645	0.621614	0.0295143	1.24137	0.152119	0.588379	0.936506
Diplazium_plantaginifolium	Diplazium_plantaginifolium	Polypodiales	Diplazium_plantaginifolium	Woodsiaceae	gp17-007	ferns	ad	3.09647	0.64142	0.760064	0.164267	1.93901	0.433396	0.608364	0.10225	1.24137	0.152119	0.588379	0.936506
Davallia_subsolida	Davallia_subsolida	Polypodiales		Davalliaceae	gp17-008	ferns	ab	2.9509	0.173209	0.698525	0.103762	1.81679	0.223443	0.607286	0.0476681	1.22561	0.376759	1.02222	0.741025
Davallia_subsolida	Davallia_subsolida	Polypodiales		Davalliaceae	gp17-008	ferns	ad	2.89277	0.17554	0.401764	0.161194	2.00238	0.1501	0.609939	0.0474343	1.22561	0.376759	1.02222	0.741025
Microsorium_pteropus	Microsorum_pteropus	Polypodiales	Microsorum_pteropus	Polypodiaceae	gp17-009	ferns	ad	2.91894	0.207599	0.400026	0.107128	1.43063	0.133393	0.84576	0.0448909	0.786709	0.42391	0.995379	0.710472
Microsorium_pteropus	Microsorum_pteropus	Polypodiales	Microsorum_pteropus	Polypodiaceae	gp17-009	ferns	ab	2.97557	0.176966	0.615038	0.126779	1.60415	0.20908	0.699039	0.0546462	0.786709	0.42391	0.995379	0.710472
Actiniopteris_semiflabellata	Actiniopteris_semiflabellata	Polypodiales	Actiniopteris_semiflabellata	Pteridaceae	gp17-010	ferns	ad	3.18067	0.421777	0.0684593	0.0241754	2.05768	0.312743	0.793638	0.0753832	0.0561693	0.0450958	1.20476	0.678927
Pellaea_viridis	Pellaea_viridis	Polypodiales	Pellaea_viridis	Pteridaceae	gp17-011	ferns	ad	2.69569	0.167329	0.664252	0.116536	1.5195	0.140956	0.767546	0.0348379	-0.200641	0.433453	0.21568	0.968107
Asplenium_lancifolium	Asplenium_lancifolium	Polypodiales		Aspleniaceae	gp17-012	ferns	ad	3.08832	0.273509	0.704305	0.130893	1.37236	0.135976	0.884838	0.025815	-0.441765	0.664149	0.271313	0.905576
Asplenium_lancifolium	Asplenium_lancifolium	Polypodiales		Aspleniaceae	gp17-012	ferns	ab	3.14185	0.272768	0.601538	0.161145	1.50551	0.179125	0.836757	0.0412309	-0.441765	0.664149	0.271313	0.905576
Lecanopteris_sinuosa	Lecanopteris_sinuosa	Polypodiales	Lecanopteris_sinuosa	Polypodiaceae	gp17-013	ferns	ab	3.20433	0.23051	0.652947	0.130484	1.46373	0.182256	0.788325	0.0432042	1.02697	0.203187	0.480647	0.975623
Lecanopteris_sinuosa	Lecanopteris_sinuosa	Polypodiales	Lecanopteris_sinuosa	Polypodiaceae	gp17-013	ferns	ad	3.13919	0.233691	0.704878	0.170564	1.65392	0.154339	0.709713	0.0557522	1.02697	0.203187	0.480647	0.975623
Davallia_solida	Davallia_solida	Polypodiales	Davallia_solida	Davalliaceae	gp17-014	ferns	ab	2.92894	0.205501	0.652178	0.103604	1.85511	0.230105	0.574545	0.0520934	1.22856	0.441183	0.823957	0.792117
Davallia_solida	Davallia_solida	Polypodiales	Davallia_solida	Davalliaceae	gp17-014	ferns	ad	2.82009	0.265674	0.38229	0.16403	1.91788	0.244613	0.617628	0.0722787	1.22856	0.441183	0.823957	0.792117
Lygodium_japonicum	Lygodium_japonicum	Schizaeles	Lygodium_japonicum	Lygodiaceae	gp17-015	ferns	ab	3.26291	0.242796	0.707055	0.10971	2.08792	0.230427	0.533734	0.0366664	0.318529	0.529206	1.28141	0.453529
Lygodium_japonicum	Lygodium_japonicum	Schizaeles	Lygodium_japonicum	Lygodiaceae	gp17-015	ferns	ad	3.29816	0.243713	0.668888	0.127499	1.95687	0.249821	0.580592	0.0414328	0.318529	0.529206	1.28141	0.453529
Lygodium_microphyllum	Lygodium_microphyllum	Schizaeles	Lygodium_microphyllum	Lygodiaceae	gp17-016	ferns	ad	3.25529	0.212561	0.612936	0.136865	1.94453	0.216827	0.566164	0.0365113	0.633159	0.543128	0.603512	0.728521
Lygodium_microphyllum	Lygodium_microphyllum	Schizaeles	Lygodium_microphyllum	Lygodiaceae	gp17-016	ferns	ab	3.1889	0.208042	0.713609	0.166386	1.93779	0.224168	0.573886	0.0510795	0.353034	0.475975	0.622905	0.681602
Marattia_attenuata	Marattia_attenuata	Marattiales	Marattia_attenuata	Marattiaceae	gp17-017	ferns	ad	1.89294	0.299747	0.66945	0.139808	1.25764	0.10417	0.940212	0.0255259	0.375545	0.368981	0.228027	0.978729
Marattia_attenuata	Marattia_attenuata	Marattiales	Marattia_attenuata	Marattiaceae	gp17-017	ferns	ab	1.69972	0.224101	0.679528	0.124142	1.2477	0.104378	0.950408	0.0274652	0.375545	0.368981	0.228027	0.978729
Helminthostachys_zeylanica	Helminthostachys_zeylanica	Ophioglossales	Helminthostachys_zeylanica	Ophioglossaceae	gp17-018	ferns	ab	2.73948	0.313732	0.210942	0.092081	1.63667	0.291077	0.828687	0.0698065	1.34463	0.222572	0.537022	0.874402
Helminthostachys_zeylanica	Helminthostachys_zeylanica	Ophioglossales	Helminthostachys_zeylanica	Ophioglossaceae	gp17-018	ferns	ad	2.74413	0.221045	0.257278	0.0613819	1.58606	0.260458	0.870536	0.0539767	1.34463	0.222572	0.537022	0.874402
Phanerophlebia_sp.	Phanerophlebia	Polypodiales	Phanerophlebia_nobilis	Dryopteridaceae	gp17-019	ferns	ab	3.45577	0.186668	0.614273	0.141329	1.98604	0.138385	0.579	0.0306906	1.35294	0.386193	0.787852	0.695633
Phanerophlebia_sp.	Phanerophlebia	Polypodiales	Phanerophlebia_nobilis	Dryopteridaceae	gp17-019	ferns	ad	3.27423	0.227265	0.608751	0.140877	1.59118	0.265335	0.735169	0.0678957	1.35294	0.386193	0.787852	0.695633
Dicksonia_antarctica	Dicksonia_antarctica	Cyatheales	Dicksonia_antarctica	Dicksoniaceae	gp17-020	ferns	ad	3.28272	0.247921	0.75855	0.0996552	2.07671	0.186637	0.601784	0.0472504	1.46242	0.256539	0.822066	0.884829
Dicksonia_antarctica	Dicksonia_antarctica	Cyatheales	Dicksonia_antarctica	Dicksoniaceae	gp17-020	ferns	ab	3.2819	0.243482	0.770384	0.115081	2.10975	0.176388	0.565277	0.0384454	1.46242	0.256539	0.822066	0.884829
Ceratopteris_thalictroides	Ceratopteris_thalictroides	Polypodiales	Ceratopteris_thalictroides	Pteridaceae	gp17-021	ferns	ab	3.11121	0.202026	0.654803	0.141249	1.82225	0.131972	0.64202	0.0342969	1.14097	0.111322	0.708387	0.892443
Ceratopteris_thalictroides	Ceratopteris_thalictroides	Polypodiales	Ceratopteris_thalictroides	Pteridaceae	gp17-021	ferns	ad	2.99488	0.292071	0.63039	0.137028	1.73848	0.162714	0.656141	0.0391819	1.14097	0.111322	0.708387	0.892443
Bolbitis_lonchophora	Bolbitis_lonchophora	Polypodiales	Bolbitis_lonchophora	Dryopteridaceae	gp17-022	ferns	ad	3.05367	0.195593	0.406257	0.119647	1.62504	0.167724	0.749674	0.0331388	0.690377	0.425504	0.479602	0.888149
Davallia_fejeensis	Davallia_fejeensis	Polypodiales	Davallia_fejeensis	Davalliaceae	gp17-023	ferns	ab	3.02604	0.17061	0.43884	0.0848311	2.04357	0.253443	0.550202	0.0496824	-0.00949126	0.400829	1.44447	0.395133
Davallia_fejeensis	Davallia_fejeensis	Polypodiales	Davallia_fejeensis	Davalliaceae	gp17-023	ferns	ad	2.79111	0.198217	0.346255	0.140532	1.84987	0.266521	0.680776	0.0648572	-0.00949126	0.400829	1.44447	0.395133
Tectaria_sp.	Tectaria	Polypodiales	Tectaria_acerifolia	Tectariaceae	gp17-024	ferns	ab	3.27124	0.119536	0.653261	0.131927	1.78723	0.150912	0.650678	0.0382157	1.05121	0.667978	0.661852	0.63979
Tectaria_sp.	Tectaria	Polypodiales	Tectaria_acerifolia	Tectariaceae	gp17-024	ferns	ad	3.10586	0.195405	0.672137	0.162416	1.71992	0.281375	0.665121	0.0729921	1.05121	0.667978	0.661852	0.63979
Elaphoglossum_cockscomb	Elaphoglossum	Polypodiales	Elaphoglossum_auripilum	Dryopteridaceae	gp17-025	ferns	ab	3.30149	0.174011	0.648575	0.106422	1.52742	0.124817	0.779563	0.0258259	1.37063	0.241824	0.413419	0.954494
Elaphoglossum_cockscomb	Elaphoglossum	Polypodiales	Elaphoglossum_auripilum	Dryopteridaceae	gp17-025	ferns	ad	3.13502	0.222136	0.707678	0.131677	1.59686	0.139749	0.764144	0.0283743	1.37063	0.241824	0.413419	0.954494
Platycerium_andinum	Platycerium_andinum	Polypodiales	Platycerium_andinum	Polypodiaceae	gp17-026	ferns	ab	3.18423	0.232191	0.472106	0.127684	1.49328	0.161121	0.849768	0.0318096	1.88338	0.444404	0.593373	0.635197
Niphidium_crassifolium	Niphidium_crassifolium	Polypodiales	Niphidium_crassifolium	Polypodiaceae	gp17-027	ferns	ad	3.28829	0.19774	0.595913	0.195076	2.00338	0.163387	0.685913	0.0368212	1.9617	0.250759	0.581445	0.774853
Niphidium_crassifolium	Niphidium_crassifolium	Polypodiales	Niphidium_crassifolium	Polypodiaceae	gp17-027	ferns	ab	3.35936	0.240584	0.596915	0.139649	2.15804	0.223631	0.636001	0.0429546	1.9617	0.250759	0.581445	0.774853
Tectaria_pseudosinuata	Tectaria_pseudosinuata	Polypodiales		Tectariaceae	gp17-028	ferns	ad	2.7834	0.167951	0.628754	0.151158	1.70869	0.115081	0.679761	0.0270808	1.57469	0.967196	0.924495	0.795858
Tectaria_pseudosinuata	Tectaria_pseudosinuata	Polypodiales		Tectariaceae	gp17-028	ferns	ab	2.96092	0.311395	0.505585	0.133259	2.02539	0.223398	0.56213	0.0474327	1.57469	0.967196	0.924495	0.795858
Polypodium_sp.	Polypodium	Polypodiales	Polypodium_hirsutissimum	Polypodiaceae	gp17-029	ferns	ad	3.35216	0.211191	0.670031	0.146797	1.85561	0.180247	0.728804	0.0302514	1.73375	0.291585	0.343187	0.966195
Polypodium_sp.	Polypodium	Polypodiales	Polypodium_hirsutissimum	Polypodiaceae	gp17-029	ferns	ab	3.44826	0.194398	0.633747	0.121762	1.97316	0.145778	0.657424	0.0290788	1.73375	0.291585	0.343187	0.966195
Platycerium_elephantotis	Platycerium_elephantotis	Polypodiales	Platycerium_elephantotis	Polypodiaceae	gp17-030	ferns	ab	3.1282	0.198795	0.581047	0.142013	1.35989	0.12596	0.867988	0.0187437	1.93016	0.754503	0.112189	0.972489
Platycerium_elephantotis	Platycerium_elephantotis	Polypodiales	Platycerium_elephantotis	Polypodiaceae	gp17-030	ferns	ad	3.12728	0.268987	0.535939	0.157028	1.33229	0.131278	0.908089	0.0444047	1.93016	0.754503	0.112189	0.972489
Pteris_ensiformis	Pteris_ensiformis	Polypodiales	Pteris_ensiformis	Pteridaceae	JH01-003	ferns	ab	3.71472	0.238951	0.607617	0.105899	2.10669	0.204454	0.598133	0.0383893	NA	NA	NA	NA
Pteris_ensiformis	Pteris_ensiformis	Polypodiales	Pteris_ensiformis	Pteridaceae	JH01-003	ferns	ad	3.58819	0.546388	0.450035	0.176645	1.95916	0.373327	0.626444	0.0496652	NA	NA	NA	NA
Bolbitis_sp.	Bolbitis	Polypodiales		Dryopteridaceae	JH15-003	ferns	ab	3.81429	0.18927	0.567501	0.0865609	1.81342	0.129312	0.637196	0.0283103	NA	NA	NA	NA
Bolbitis_sp.	Bolbitis	Polypodiales		Dryopteridaceae	JH15-003	ferns	ad	3.6185	0.222489	0.476982	0.152238	1.77353	0.183722	0.693618	0.03563	NA	NA	NA	NA
Asplenium_vieillandii	Asplenium_vieillardii	Polypodiales	Asplenium_vieillardii	Aspleniaceae	JH15-004	ferns	ab	3.71929	0.172385	0.643631	0.135713	1.6917	0.156202	0.687667	0.0344763	NA	NA	NA	NA
Asplenium_vieillandii	Asplenium_vieillardii	Polypodiales	Asplenium_vieillardii	Aspleniaceae	JH15-004	ferns	ad	3.66103	0.260389	0.613555	0.125262	1.76403	0.198754	0.65863	0.040186	NA	NA	NA	NA
Asplenium_adiantoides	Asplenium_adiantoides	Polypodiales		Aspleniaceae	JH15-006	ferns	ab	3.70363	0.187355	0.608903	0.141716	1.79904	0.196528	0.654206	0.0371284	NA	NA	NA	NA
Asplenium_adiantoides	Asplenium_adiantoides	Polypodiales		Aspleniaceae	JH15-006	ferns	ad	3.479	0.222037	0.481509	0.133109	1.68425	0.192731	0.677121	0.0492895	NA	NA	NA	NA
Angiopteris_evecta	Angiopteris_evecta	Marattiales	Angiopteris_evecta	Marattiaceae	JH15-008	ferns	ab	3.47025	0.174233	0.534576	0.157552	1.47159	0.143677	0.786826	0.0373489	NA	NA	NA	NA
Angiopteris_evecta	Angiopteris_evecta	Marattiales	Angiopteris_evecta	Marattiaceae	JH15-008	ferns	ad	3.5576	0.38304	0.665914	0.192262	1.65335	0.210496	0.694675	0.0610327	NA	NA	NA	NA
Todea_barbara	Todea_barbara	Osmundales	Todea_barbara	Osmundaceae	JH15-010	ferns	ab	3.52034	0.26223	0.684116	0.112594	1.77553	0.166704	0.654953	0.0323447	NA	NA	NA	NA
Todea_barbara	Todea_barbara	Osmundales	Todea_barbara	Osmundaceae	JH15-010	ferns	ad	3.62401	0.235554	0.612256	0.112862	1.77628	0.163324	0.659523	0.0353644	NA	NA	NA	NA
